# Supplementary material for: Genome-wide identification, characterization, and expression analysis of UDP-glycosyltransferase genes associated with secondary metabolism in alfalfa (Medicago sativa L.)
Source: Front Plant Sci. 2022 Sep 30;13:1001206. doi: 10.3389/fpls.2022.1001206 (PMC9568668; doi:10.3389/fpls.2022.1001206)
Supplement: Supplementary file 1 [file Table_1.XLSX]

## Sheet: Sheet1
Supplementary Table 1: The primer pairs used for qRT-PCR validation
Primers	Sequence (5' to 3')
MsUGT28 - F	CTCCATTTCTCCGTCTCTCTAACA
MsUGT28 - R	GCATCATGAGGAAGGCCATTAAC
MsUGT86 - F	ACATTTGTTGCTCTTCCTGATCT
MsUGT86 - R	TACTCTTGAGCACACCCTTGTTC
MsUGT72 - F	TGGTGGATTACTTGCCAGAGG
MsUGT72 - R	GCAACCATTGGAACACCGTT
MsUGT233 - F	TCCCATTTGGCTCACATGCT
MsUGT233 - R	AACCTTCTGGCAATCCATCA
MsUGT88 - F	CGTTGGAAAGTGTGTGTGGT
MsUGT88 - R	TCAATTCCCTCACAAGACCCTC
MsUGT54 - F	ACCCGAGTCAATCAACGATGT
MsUGT54 - R	ACCCTCCAACAGCTTCATGT
MsUGT94 - F	CGACGCATTTATCAGAATCAAACC
MsUGT94 - R	TGGCATGGCCACAACGTG
MsUGT80 - F	CCGGTTTTTCACAAGCTAGCAA
MsUGT80 - R	GCAACATCAAGTGCCCAAGG
MsUGT67 - F	CCAAACCCACCAAGTGGTAGTA
MsUGT67 - R	TCCCAACCTTGGACACGAAC
MsUGT79 - F	GTGTGGCTCGATTCTCAACCA
MsUGT79 - R	TAGTCCCTTCCTCAAGCTCCT
Ms-ACTIN-F	CAAAAGATGGCAGATGCTGAGGAT
Ms-ACTIN-R	CATGACACCAGTATGACGAGGTCG
