# Supplementary material for: Genome-wide identification, characterization, and expression analysis of UDP-glycosyltransferase genes associated with secondary metabolism in alfalfa (Medicago sativa L.)
Source: Front Plant Sci. 2022 Sep 30;13:1001206. doi: 10.3389/fpls.2022.1001206 (PMC9568668; doi:10.3389/fpls.2022.1001206)
Supplement: Supplementary file 2 [file Table_2.XLSX]

## Sheet: Sheet1
Supplementary Table 2: Properties and subcellular localization predictions of MsUGT proteins
Gene name	Gene Id in "Zhongmu No.1" assembly	Start position	End position	Amino acids	Molecular weight (Da)	Isoelectric point	GRAVY	Subcelluar localization
MsUGT1	MsG0180001050.01.T01	15225137	15226541	436	49057.3	6.14	-0.186	Chloroplast
MsUGT3	MsG0180002800.01.T01	45458563	45467199	574	64541.8	7.58	-0.326	Nucleuse
MsUGT4	MsG0180003459.01.T01	62573982	62582842	698	77375	7.86	-0.21	Chloroplast
MsUGT28	MsG0280010404.01.T01	69093197	69100752	852	96136.4	6.35	-0.124	Chloroplast
MsUGT29	MsG0280010405.01.T01	69102719	69104095	458	51117.4	5.89	-0.048	Chloroplast
MsUGT30	MsG0280010406.01.T01	69105098	69106477	459	51707.8	5.87	-0.047	Chloroplast
MsUGT31	MsG0280010407.01.T01	69107077	69108456	459	51718.6	5.6	-0.134	Chloroplast
MsUGT33	MsG0380011652.01.T01	3039684	3048997	929	103407	6.21	-0.133	Cytoplasm
MsUGT35	MsG0380013182.01.T01	32160131	32162783	479	53701.7	5.4	-0.176	Chloroplast
MsUGT40	MsG0380014905.01.T01	62252776	62256584	473	53966.3	6.9	-0.092	Cytoplasm
MsUGT41	MsG0380014906.01.T01	62272738	62278076	475	54632.4	6.71	-0.034	Cytoplasm
MsUGT42	MsG0380015136.01.T01	65733164	65734360	373	42328.5	5.58	-0.049	Chloroplast
MsUGT43	MsG0380015399.01.T01	69628734	69631750	459	51422.4	5.98	-0.018	Cytoplasm
MsUGT44	MsG0380015404.01.T01	69653873	69654805	310	34821.9	5.18	-0.181	Cytoplasm
MsUGT45	MsG0380015885.01.T01	76282497	76290621	633	71520.7	5.47	-0.283	Chloroplast
MsUGT46	MsG0380015888.01.T01	76318878	76336102	582	66478.4	6.27	-0.231	Peroxisome
MsUGT47	MsG0380015893.01.T01	76371236	76377803	820	93704.7	6.05	-0.268	Cytoplasm
MsUGT48	MsG0380015896.01.T01	76431165	76433898	356	40847.6	6.6	-0.465	Cytoplasm
MsUGT49	MsG0380015898.01.T01	76453815	76458536	496	56588.7	5.34	-0.277	Cytoplasm
MsUGT50	MsG0380015921.01.T01	76651525	76662882	658	74788.6	5.69	-0.251	Cytoplasm
MsUGT51	MsG0380016154.01.T01	79716578	79720948	326	37307.5	4.94	-0.431	Cytoplasm
MsUGT53	MsG0480020801.01.T01	20202020	20203474	350	38560.4	6.79	-0.045	Cytoplasm
MsUGT54	MsG0480021050.01.T01	48580793	48590851	454	50975.5	6.11	-0.046	Chloroplast
MsUGT56	MsG0480021937.01.T01	61254464	61255541	462	52120.2	6.38	-0.134	Cytoplasm
MsUGT57	MsG0480021938.01.T01	66182507	66183895	462	51864	6.28	-0.131	Cytoplasm
MsUGT58	MsG0480021939.01.T01	66188622	66190003	420	47229.3	6.17	-0.176	Cytoplasm
MsUGT60	MsG0480022255.01.T01	70136044	70137153	369	41658.9	6.03	-0.171	Cytoplasm
MsUGT61	MsG0480022256.01.T01	70142301	70143659	452	50791.4	5.98	-0.156	Cytoplasm
MsUGT62	MsG0480022257.01.T01	70147913	70149295	460	51519.3	5.99	-0.108	Nucleuse
MsUGT63	MsG0480022658.01.T01	75173982	75178054	494	56050.3	5.56	-0.289	Nucleuse
MsUGT64	MsG0480023004.01.T01	79610375	79611775	466	52863.1	5.18	-0.246	Chloroplast
MsUGT65	MsG0480023005.01.T01	79616391	79617632	187	21314.1	5.42	-0.656	Chloroplast
MsUGT66	MsG0480023173.01.T01	81787747	81790070	460	51751.7	5.37	-0.082	Nucleuse
MsUGT67	MsG0480023267.01.T01	82940616	82942091	491	55671.9	8.41	-0.19	Chloroplast
MsUGT68	MsG0480023303.01.T01	83543045	83544520	491	55675.8	8.15	-0.195	Chloroplast
MsUGT72	MsG0580024932.01.T01	11790120	11791277	385	42471.7	5.27	-0.044	Cytoplasm
MsUGT73	MsG0580024933.01.T01	11811036	11812472	478	52513.2	5.27	-0.003	Cytoplasm
MsUGT74	MsG0580025150.01.T01	14424256	14447670	1683	188543	8.86	-0.331	Nucleuse
MsUGT77	MsG0580025626.01.T01	21435842	21443078	554	63064.2	6.24	-0.092	Cytoplasm
MsUGT78	MsG0580025627.01.T01	21453711	21465761	941	106917	6.19	-0.094	Nucleuse
MsUGT79	MsG0580025629.01.T01	21471053	21471640	195	22209.7	5.69	-0.173	Chloroplast
MsUGT80	MsG0580025857.01.T01	25222058	25224280	464	51673	5.35	-0.133	Chloroplast
MsUGT81	MsG0580025858.01.T01	25240926	25242740	492	55336.2	6.3	-0.273	Chloroplast
MsUGT86	MsG0580026524.01.T01	38842188	38843669	493	55951.9	6.52	-0.087	Extracell
MsUGT87	MsG0580026525.01.T01	38844390	38845826	254	28349.1	5.85	-0.016	Cytoplasm
MsUGT88	MsG0580027856.01.T01	69734463	69738871	483	53911.9	5.49	-0.114	Chloroplast
MsUGT89	MsG0580027857.01.T01	69750984	69755447	435	48606.9	5.25	-0.105	Chloroplast
MsUGT90	MsG0580027869.01.T01	70018961	70022742	480	53737.8	5.32	-0.122	Chloroplast
MsUGT93	MsG0580028370.01.T01	79243943	79244326	127	15031.7	7.65	-0.216	Nucleuse
MsUGT94	MsG0580028489.01.T01	81359854	81368230	919	103471	5.66	-0.177	Chloroplast
MsUGT95	MsG0580028490.01.T01	81373607	81377084	450	50821.1	6.22	-0.229	Chloroplast
MsUGT96	MsG0580028492.01.T01	81385081	81387154	461	52298	5.98	-0.178	Cytoplasm
MsUGT97	MsG0580028494.01.T01	81419058	81420970	466	53396.3	6.25	-0.257	Chloroplast
MsUGT98	MsG0580028495.01.T01	81424013	81438784	836	95127	5.2	-0.308	Chloroplast
MsUGT107	MsG0680030887.01.T01	11144759	11145463	234	26265.2	5.09	-0.096	Cytoplasm
MsUGT108	MsG0680030888.01.T01	11186092	11190716	334	38544.5	5.08	-0.163	Cytoplasm
MsUGT109	MsG0680030890.01.T01	11196401	11198524	485	55135.2	5.67	-0.247	Chloroplast
MsUGT110	MsG0680030895.01.T01	11266885	11267427	180	20717.2	6.73	-0.223	Cytoplasm_Nucleuse
MsUGT111	MsG0680030896.01.T01	11270387	11272000	453	51075.8	5.6	-0.102	Chloroplast
MsUGT112	MsG0680030897.01.T01	11275573	11277677	485	54957.5	5.49	-0.068	Plasma membrane
MsUGT113	MsG0680030898.01.T01	11278848	11285286	984	110302	5.45	-0.109	Chloroplast
MsUGT114	MsG0680030899.01.T01	11287091	11288843	438	49642.2	6.08	-0.167	Chloroplast
MsUGT115	MsG0680030902.01.T01	11328954	11342008	846	95692.8	5.79	-0.285	Chloroplast
MsUGT116	MsG0680030907.01.T01	11405980	11408008	485	54151	5.15	-0.115	Chloroplast
MsUGT117	MsG0680030908.01.T01	11415991	11418159	481	54233.5	5.27	-0.091	Chloroplast
MsUGT118	MsG0680030912.01.T01	11452713	11454653	446	50018.7	5.28	0.001	Chloroplast
MsUGT119	MsG0680030914.01.T01	11483890	11485885	485	54824	5.11	-0.081	Chloroplast
MsUGT120	MsG0680030915.01.T01	11487917	11489698	485	54757	5.68	-0.121	Chloroplast
MsUGT121	MsG0680030916.01.T01	11491772	11494073	484	54712.9	5.45	-0.101	Chloroplast
MsUGT132	MsG0680032204.01.T01	36101906	36102154	82	9097.77	6.01	0.396	Cytoplasm
MsUGT133	MsG0680032206.01.T01	36119253	36122281	394	44885.9	6.62	-0.15	Mitochondrion
MsUGT135	MsG0680032837.01.T01	50765560	50766542	296	33607.7	6.08	-0.303	Chloroplast
MsUGT136	MsG0680033347.01.T01	62896978	62898587	475	53802.1	5.85	-0.122	Chloroplast
MsUGT137	MsG0680034496.01.T01	88551708	88553473	323	37170.6	5.48	-0.263	Mitochondrion
MsUGT174	MsG0780039356.01.T01	62658252	62661252	606	68011.9	5.08	-0.207	Nucleuse
MsUGT176	MsG0780039877.01.T01	70012799	70014813	463	52653.5	5.48	-0.182	Chloroplast
MsUGT177	MsG0780039880.01.T01	70049089	70051240	457	51982	6.06	-0.138	Chloroplast
MsUGT178	MsG0780039881.01.T01	70053756	70056319	381	43149.8	6.47	-0.148	Chloroplast
MsUGT179	MsG0780039882.01.T01	70062590	70065394	458	51659.5	6.04	-0.132	Cytoplasm
MsUGT180	MsG0780041022.01.T01	85617881	85619380	499	56160.3	6.23	-0.051	Chloroplast
MsUGT181	MsG0780041023.01.T01	85624690	85626260	503	56766.6	5.51	-0.154	Chloroplast
MsUGT182	MsG0780041024.01.T01	85636796	85638319	507	57403.2	5.52	-0.198	Chloroplast
MsUGT183	MsG0780041025.01.T01	85644637	85646124	495	56410.3	6.42	-0.265	Chloroplast
MsUGT184	MsG0780041030.01.T01	85682333	85685817	356	40952.5	5.85	-0.168	Cytoskeleton
MsUGT205	MsG0880044353.01.T01	40449365	40451272	484	54781.1	5.37	-0.071	Chloroplast
MsUGT216	MsG0880045585.01.T01	61368410	61369609	399	44057.6	5.68	-0.054	Chloroplast
MsUGT233	MsG0880047501.01.T01	87209000	87213998	454	50101.7	5.91	-0.003	Cytoplasm
MsUGT234	MsG0880047502.01.T01	87218705	87220768	467	51749.8	6.16	-0.024	Nucleuse
MsUGT235	MsG0080048028.01.T01	35367	36056	229	26509.5	5.83	-0.18	Chloroplast
MsUGT236	MsG0080048103.01.T01	10593	14780	286	32008.5	6.26	-0.278	Cytoplasm
