# Supplementary material for: Genome-wide identification, characterization, and expression analysis of UDP-glycosyltransferase genes associated with secondary metabolism in alfalfa (Medicago sativa L.)
Source: Front Plant Sci. 2022 Sep 30;13:1001206. doi: 10.3389/fpls.2022.1001206 (PMC9568668; doi:10.3389/fpls.2022.1001206)
Supplement: Supplementary file 3 [file Table_3.XLSX]

## Sheet: Sheet1
Supplementary Table 3: Chromosomal analyses of MsUGT genes associated with secondary metabolism in alfalfa
Gene name	Start position	End position	Chromosomal location
MsUGT1	15225137	15226541	Chr1
MsUGT3	45458563	45467199	Chr1
MsUGT4	62573982	62582842	Chr1
MsUGT28	69093197	69100752	Chr2
MsUGT29	69102719	69104095	Chr2
MsUGT30	69105098	69106477	Chr2
MsUGT31	69107077	69108456	Chr2
MsUGT33	3039684	3048997	Chr3
MsUGT35	32160131	32162783	Chr3
MsUGT40	62252776	62256584	Chr3
MsUGT41	62272738	62278076	Chr3
MsUGT42	65733164	65734360	Chr3
MsUGT43	69628734	69631750	Chr3
MsUGT44	69653873	69654805	Chr3
MsUGT45	76282497	76290621	Chr3
MsUGT46	76318878	76336102	Chr3
MsUGT47	76371236	76377803	Chr3
MsUGT48	76431165	76433898	Chr3
MsUGT49	76453815	76458536	Chr3
MsUGT50	76651525	76662882	Chr3
MsUGT51	79716578	79720948	Chr3
MsUGT53	20202020	20203474	Chr4
MsUGT54	48580793	48590851	Chr4
MsUGT56	61254464	61255541	Chr4
MsUGT57	66182507	66183895	Chr4
MsUGT58	66188622	66190003	Chr4
MsUGT60	70136044	70137153	Chr4
MsUGT61	70142301	70143659	Chr4
MsUGT62	70147913	70149295	Chr4
MsUGT63	75173982	75178054	Chr4
MsUGT64	79610375	79611775	Chr4
MsUGT65	79616391	79617632	Chr4
MsUGT66	81787747	81790070	Chr4
MsUGT67	82940616	82942091	Chr4
MsUGT68	83543045	83544520	Chr4
MsUGT72	11790120	11791277	Chr5
MsUGT73	11811036	11812472	Chr5
MsUGT74	14424256	14447670	Chr5
MsUGT77	21435842	21443078	Chr5
MsUGT78	21453711	21465761	Chr5
MsUGT79	21471053	21471640	Chr5
MsUGT80	25222058	25224280	Chr5
MsUGT81	25240926	25242740	Chr5
MsUGT86	38842188	38843669	Chr5
MsUGT87	38844390	38845826	Chr5
MsUGT88	69734463	69738871	Chr5
MsUGT89	69750984	69755447	Chr5
MsUGT90	70018961	70022742	Chr5
MsUGT93	79243943	79244326	Chr5
MsUGT94	81359854	81368230	Chr5
MsUGT95	81373607	81377084	Chr5
MsUGT96	81385081	81387154	Chr5
MsUGT97	81419058	81420970	Chr5
MsUGT98	81424013	81438784	Chr5
MsUGT107	11144759	11145463	Chr6
MsUGT108	11186092	11190716	Chr6
MsUGT109	11196401	11198524	Chr6
MsUGT110	11266885	11267427	Chr6
MsUGT111	11270387	11272000	Chr6
MsUGT112	11275573	11277677	Chr6
MsUGT113	11278848	11285286	Chr6
MsUGT114	11287091	11288843	Chr6
MsUGT115	11328954	11342008	Chr6
MsUGT116	11405980	11408008	Chr6
MsUGT117	11415991	11418159	Chr6
MsUGT118	11452713	11454653	Chr6
MsUGT119	11483890	11485885	Chr6
MsUGT120	11487917	11489698	Chr6
MsUGT121	11491772	11494073	Chr6
MsUGT132	36101906	36102154	Chr6
MsUGT133	36119253	36122281	Chr6
MsUGT135	50765560	50766542	Chr6
MsUGT136	62896978	62898587	Chr6
MsUGT137	88551708	88553473	Chr6
MsUGT174	62658252	62661252	Chr7
MsUGT176	70012799	70014813	Chr7
MsUGT177	70049089	70051240	Chr7
MsUGT178	70053756	70056319	Chr7
MsUGT179	70062590	70065394	Chr7
MsUGT180	85617881	85619380	Chr7
MsUGT181	85624690	85626260	Chr7
MsUGT182	85636796	85638319	Chr7
MsUGT183	85644637	85646124	Chr7
MsUGT184	85682333	85685817	Chr7
MsUGT205	40449365	40451272	Chr8
MsUGT216	61368410	61369609	Chr8
MsUGT233	87209000	87213998	Chr8
MsUGT234	87218705	87220768	Chr8
MsUGT235	35367	36056	contig176end
MsUGT236	10593	14780	contig208end
