# Supplementary material for: Genome-wide identification, characterization, and expression analysis of UDP-glycosyltransferase genes associated with secondary metabolism in alfalfa (Medicago sativa L.)
Source: Front Plant Sci. 2022 Sep 30;13:1001206. doi: 10.3389/fpls.2022.1001206 (PMC9568668; doi:10.3389/fpls.2022.1001206)
Supplement: Supplementary file 4 [file Table_4.XLSX]

## Sheet: Sheet1
Supplementery Table 4 : Analysis and distribution of conserved motifs in MsUGT proteins
Motif	Width	Best possible match
Motif-1	29	WCPQEEVLNHPSIGGFLTHCGWNSTLESI
Motif-2	39	SVVYVSFGSITVMTPEQLLEFAWGLANSKKPFLWVIRPD
Motif-3	28	AGVPMLCWPFFADQPTNCRYICNVWKIG
Motif-4	45	VKREEVEKLVNELMVGEKGKEMRQKAMELKKKAEEATREGGSSYM
Motif-5	26	HVVLIPYPAQGHINPMLKLAKLLHLR
Motif-6	35	NTEYNHKRLLKSRGPNALDGFTDFRFETIPDGLTP
Motif-7	25	CIVSDGFMSWTVDVAKELGIPVVLF
Motif-8	24	KASAIIFNTFEELESDVLDALSSI
Motif-9	29	DWIPGLKNFRLKDLPDFIRTTDPNDIMVE
Motif-10	25	HLASLGSNLWKEDTKCLEWLESKEP
