# Supplementary material for: Genome-wide identification, characterization, and expression analysis of UDP-glycosyltransferase genes associated with secondary metabolism in alfalfa (Medicago sativa L.)
Source: Front Plant Sci. 2022 Sep 30;13:1001206. doi: 10.3389/fpls.2022.1001206 (PMC9568668; doi:10.3389/fpls.2022.1001206)
Supplement: Supplementary file 5 [file Table_5.XLSX]

## Sheet: Sheet1
Supplementary Table 5: Cis-acting elements analysis in the promoter region of UGT genes associated with secondary metabolism in alfalfa
Gene name	Position	Function
MsUGT1	297	light responsive element
MsUGT1	299	light responsive element
MsUGT1	102	cis-acting regulatory element involved in the MeJA-responsiveness
MsUGT1	577	light responsive element
MsUGT1	859	light responsive element
MsUGT1	1084	light responsive element
MsUGT1	1183	light responsive element
MsUGT1	1229	light responsive element
MsUGT1	1403	cis-acting element involved in defense and stress responsiveness
MsUGT1	1818	cis-acting element involved in defense and stress responsiveness
MsUGT1	34	cis-acting regulatory element involved in zein metabolism regulation
MsUGT1	1810	light responsive element
MsUGT1	1183	light responsive element
MsUGT1	1872	light responsive element
MsUGT1	1874	light responsive element
MsUGT1	102	cis-acting regulatory element involved in the MeJA-responsiveness
MsUGT1	326	cis-acting element involved in salicylic acid responsiveness
MsUGT1	264	cis-acting element involved in low-temperature responsiveness
MsUGT1	1818	light responsive element
MsUGT1	1183	cis-acting element involved in the abscisic acid responsiveness
MsUGT1	1184	cis-acting element involved in the abscisic acid responsiveness
MsUGT1	1229	cis-acting element involved in the abscisic acid responsiveness
MsUGT1	1874	cis-acting element involved in the abscisic acid responsiveness
MsUGT1	951	light responsive element
MsUGT3	68	cis-acting regulatory element involved in the MeJA-responsiveness
MsUGT3	1387	light responsive element
MsUGT3	1735	light responsive element
MsUGT3	1741	light responsive element
MsUGT3	942	light responsive element
MsUGT3	1385	light responsive element
MsUGT3	1387	cis-acting element involved in the abscisic acid responsiveness
MsUGT3	1388	cis-acting element involved in the abscisic acid responsiveness
MsUGT3	1736	cis-acting element involved in the abscisic acid responsiveness
MsUGT3	1739	cis-acting element involved in the abscisic acid responsiveness
MsUGT3	1741	cis-acting element involved in the abscisic acid responsiveness
MsUGT3	187	light responsive element
MsUGT3	158	light responsive element
MsUGT3	164	light responsive element
MsUGT3	589	light responsive element
MsUGT3	909	auxin-responsive element
MsUGT3	982	auxin-responsive element
MsUGT3	204	light responsive element
MsUGT3	68	cis-acting regulatory element involved in the MeJA-responsiveness
MsUGT3	200	MYB binding site involved in drought-inducibility
MsUGT3	280	MYB binding site involved in drought-inducibility
MsUGT4	347	light responsive element
MsUGT4	542	light responsive element
MsUGT4	1168	light responsive element
MsUGT4	199	cis-acting element involved in the abscisic acid responsiveness
MsUGT4	376	cis-acting element involved in the abscisic acid responsiveness
MsUGT4	377	cis-acting element involved in the abscisic acid responsiveness
MsUGT4	396	cis-acting element involved in the abscisic acid responsiveness
MsUGT4	397	cis-acting element involved in the abscisic acid responsiveness
MsUGT4	863	light responsive element
MsUGT4	376	light responsive element
MsUGT4	396	light responsive element
MsUGT4	613	light responsive element
MsUGT4	995	light responsive element
MsUGT4	1046	light responsive element
MsUGT4	1063	light responsive element
MsUGT4	376	light responsive element
MsUGT4	396	light responsive element
MsUGT4	270	light responsive element
MsUGT4	348	light responsive element
MsUGT4	425	light responsive element
MsUGT4	1479	light responsive element
MsUGT28	190	light responsive element
MsUGT28	200	light responsive element
MsUGT28	689	light responsive element
MsUGT28	1501	light responsive element
MsUGT28	1673	light responsive element
MsUGT28	656	auxin-responsive element
MsUGT28	1092	auxin-responsive element
MsUGT28	790	light responsive element
MsUGT28	380	cis-acting regulatory element involved in the MeJA-responsiveness
MsUGT28	705	cis-acting regulatory element involved in the MeJA-responsiveness
MsUGT28	978	cis-acting regulatory element involved in the MeJA-responsiveness
MsUGT28	1116	light responsive element
MsUGT28	1571	light responsive element
MsUGT28	455	cis-acting element involved in salicylic acid responsiveness
MsUGT28	1460	cis-acting element involved in low-temperature responsiveness
MsUGT28	923	light responsive element
MsUGT28	380	cis-acting regulatory element involved in the MeJA-responsiveness
MsUGT28	705	cis-acting regulatory element involved in the MeJA-responsiveness
MsUGT28	978	cis-acting regulatory element involved in the MeJA-responsiveness
MsUGT28	483	light responsive element
MsUGT29	898	auxin-responsive element
MsUGT29	1989	auxin-responsive element
MsUGT29	1373	cis-acting element involved in the abscisic acid responsiveness
MsUGT29	981	light responsive element
MsUGT29	1284	cis-acting element involved in low-temperature responsiveness
MsUGT29	1346	cis-acting element involved in low-temperature responsiveness
MsUGT29	1724	light responsive element
MsUGT29	1635	light responsive element
MsUGT29	1787	light responsive element
MsUGT29	1810	light responsive element
MsUGT29	1916	light responsive element
MsUGT29	1938	light responsive element
MsUGT29	1597	light responsive element
MsUGT29	1598	light responsive element
MsUGT29	269	MYB binding site involved in drought-inducibility
MsUGT29	1270	MYB binding site involved in drought-inducibility
MsUGT29	1332	MYB binding site involved in drought-inducibility
MsUGT30	307	cis-acting element involved in the abscisic acid responsiveness
MsUGT30	728	cis-acting element involved in the abscisic acid responsiveness
MsUGT30	729	cis-acting element involved in the abscisic acid responsiveness
MsUGT30	751	cis-acting element involved in the abscisic acid responsiveness
MsUGT30	1796	cis-acting element involved in the abscisic acid responsiveness
MsUGT30	1798	cis-acting element involved in the abscisic acid responsiveness
MsUGT30	669	gibberellin-responsive element
MsUGT30	727	light responsive element
MsUGT30	728	light responsive element
MsUGT30	748	light responsive element
MsUGT30	751	light responsive element
MsUGT30	939	light responsive element
MsUGT30	1622	light responsive element
MsUGT30	304	auxin-responsive element
MsUGT30	468	auxin-responsive element
MsUGT30	1478	gibberellin-responsive element
MsUGT30	1165	light responsive element
MsUGT30	610	light responsive element
MsUGT30	728	light responsive element
MsUGT30	1798	light responsive element
MsUGT30	1136	light responsive element
MsUGT30	1756	light responsive element
MsUGT31	1683	cis-acting regulatory element involved in zein metabolism regulation
MsUGT31	259	MYB binding site involved in drought-inducibility
MsUGT31	1771	light responsive element
MsUGT31	1058	light responsive element
MsUGT31	1772	light responsive element
MsUGT31	589	light responsive element
MsUGT31	1126	light responsive element
MsUGT31	1155	light responsive element
MsUGT31	386	light responsive element
MsUGT31	573	light responsive element
MsUGT31	574	light responsive element
MsUGT31	1180	light responsive element
MsUGT31	1866	light responsive element
MsUGT31	766	cis-acting element involved in the abscisic acid responsiveness
MsUGT31	767	cis-acting element involved in the abscisic acid responsiveness
MsUGT31	1058	cis-acting element involved in the abscisic acid responsiveness
MsUGT31	1739	cis-acting element involved in the abscisic acid responsiveness
MsUGT31	1772	cis-acting element involved in the abscisic acid responsiveness
MsUGT31	1840	light responsive element
MsUGT31	938	light responsive element
MsUGT31	423	cis-acting element involved in low-temperature responsiveness
MsUGT31	1732	light responsive element
MsUGT31	671	cis-acting element involved in salicylic acid responsiveness
MsUGT31	1821	cis-acting element involved in salicylic acid responsiveness
MsUGT31	306	light responsive element
MsUGT31	766	light responsive element
MsUGT31	1058	light responsive element
MsUGT31	1739	light responsive element
MsUGT31	1742	light responsive element
MsUGT31	131	auxin-responsive element
MsUGT31	1552	auxin-responsive element
MsUGT31	1202	light responsive element
MsUGT33	1443	cis-acting regulatory element involved in zein metabolism regulation
MsUGT33	389	cis-acting regulatory element involved in the MeJA-responsiveness
MsUGT33	835	cis-acting regulatory element involved in the MeJA-responsiveness
MsUGT33	1285	cis-acting regulatory element involved in the MeJA-responsiveness
MsUGT33	1504	cis-acting regulatory element involved in the MeJA-responsiveness
MsUGT33	1860	cis-acting regulatory element involved in the MeJA-responsiveness
MsUGT33	1875	cis-acting regulatory element involved in the MeJA-responsiveness
MsUGT33	711	light responsive element
MsUGT33	1835	light responsive element
MsUGT33	1424	light responsive element
MsUGT33	49	light responsive element
MsUGT33	1278	cis-acting element involved in the abscisic acid responsiveness
MsUGT33	1858	cis-acting element involved in the abscisic acid responsiveness
MsUGT33	380	cis-acting element involved in salicylic acid responsiveness
MsUGT33	990	cis-acting element involved in low-temperature responsiveness
MsUGT33	1008	cis-acting element involved in low-temperature responsiveness
MsUGT33	1277	light responsive element
MsUGT33	1858	light responsive element
MsUGT33	389	cis-acting regulatory element involved in the MeJA-responsiveness
MsUGT33	835	cis-acting regulatory element involved in the MeJA-responsiveness
MsUGT33	1285	cis-acting regulatory element involved in the MeJA-responsiveness
MsUGT33	1504	cis-acting regulatory element involved in the MeJA-responsiveness
MsUGT33	1860	cis-acting regulatory element involved in the MeJA-responsiveness
MsUGT33	1875	cis-acting regulatory element involved in the MeJA-responsiveness
MsUGT33	894	light responsive element
MsUGT35	1429	light responsive element
MsUGT35	1502	light responsive element
MsUGT35	1772	light responsive element
MsUGT35	665	cis-acting regulatory element involved in the MeJA-responsiveness
MsUGT35	1648	light responsive element
MsUGT35	49	light responsive element
MsUGT35	77	light responsive element
MsUGT35	499	light responsive element
MsUGT35	569	light responsive element
MsUGT35	665	cis-acting regulatory element involved in the MeJA-responsiveness
MsUGT35	529	light responsive element
MsUGT35	683	MYB binding site involved in light responsiveness
MsUGT35	748	MYB binding site involved in light responsiveness
MsUGT35	1658	gibberellin-responsive element
MsUGT35	392	cis-acting element involved in the abscisic acid responsiveness
MsUGT40	95	light responsive element
MsUGT40	123	light responsive element
MsUGT40	1041	light responsive element
MsUGT40	1588	light responsive element
MsUGT40	1597	light responsive element
MsUGT40	102	auxin-responsive element
MsUGT40	1664	light responsive element
MsUGT40	143	light responsive element
MsUGT40	912	light responsive element
MsUGT40	1515	cis-acting regulatory element involved in the MeJA-responsiveness
MsUGT40	167	light responsive element
MsUGT40	1515	cis-acting regulatory element involved in the MeJA-responsiveness
MsUGT40	433	cis-acting element involved in low-temperature responsiveness
MsUGT40	1956	light responsive element
MsUGT41	731	cis-acting regulatory element involved in the MeJA-responsiveness
MsUGT41	734	cis-acting regulatory element involved in the MeJA-responsiveness
MsUGT41	75	light responsive element
MsUGT41	632	light responsive element
MsUGT41	1427	light responsive element
MsUGT41	1431	light responsive element
MsUGT41	1307	auxin-responsive element
MsUGT41	1823	auxin-responsive element
MsUGT41	1170	light responsive element
MsUGT41	1292	light responsive element
MsUGT41	41	MYB binding site involved in drought-inducibility
MsUGT41	1863	MYB binding site involved in drought-inducibility
MsUGT41	1771	light responsive element
MsUGT41	162	gibberellin-responsive element
MsUGT41	565	light responsive element
MsUGT41	731	cis-acting regulatory element involved in the MeJA-responsiveness
MsUGT41	734	cis-acting regulatory element involved in the MeJA-responsiveness
MsUGT41	451	gibberellin-responsive element
MsUGT41	528	gibberellin-responsive element
MsUGT41	512	light responsive element
MsUGT42	689	MYB binding site involved in light responsiveness
MsUGT42	29	light responsive element
MsUGT42	40	light responsive element
MsUGT42	1544	light responsive element
MsUGT42	583	cis-acting regulatory element involved in the MeJA-responsiveness
MsUGT42	718	cis-acting regulatory element involved in the MeJA-responsiveness
MsUGT42	1032	cis-acting regulatory element involved in the MeJA-responsiveness
MsUGT42	1404	cis-acting regulatory element involved in the MeJA-responsiveness
MsUGT42	1882	cis-acting regulatory element involved in the MeJA-responsiveness
MsUGT42	1894	cis-acting regulatory element involved in the MeJA-responsiveness
MsUGT42	1345	light responsive element
MsUGT42	431	light responsive element
MsUGT42	865	cis-acting element involved in salicylic acid responsiveness
MsUGT42	1157	cis-acting element involved in salicylic acid responsiveness
MsUGT42	1368	gibberellin-responsive element
MsUGT42	1654	cis-acting element involved in the abscisic acid responsiveness
MsUGT42	1793	cis-acting element involved in the abscisic acid responsiveness
MsUGT42	583	cis-acting regulatory element involved in the MeJA-responsiveness
MsUGT42	718	cis-acting regulatory element involved in the MeJA-responsiveness
MsUGT42	1032	cis-acting regulatory element involved in the MeJA-responsiveness
MsUGT42	1404	cis-acting regulatory element involved in the MeJA-responsiveness
MsUGT42	1882	cis-acting regulatory element involved in the MeJA-responsiveness
MsUGT42	1894	cis-acting regulatory element involved in the MeJA-responsiveness
MsUGT42	692	light responsive element
MsUGT42	1490	light responsive element
MsUGT42	1610	light responsive element
MsUGT42	1189	light responsive element
MsUGT42	1923	light responsive element
MsUGT42	1793	light responsive element
MsUGT43	515	cis-acting element involved in low-temperature responsiveness
MsUGT43	1247	light responsive element
MsUGT43	279	light responsive element
MsUGT43	1121	light responsive element
MsUGT43	1166	light responsive element
MsUGT43	436	cis-acting element involved in the abscisic acid responsiveness
MsUGT43	713	cis-acting element involved in the abscisic acid responsiveness
MsUGT43	1148	cis-acting element involved in the abscisic acid responsiveness
MsUGT43	1149	cis-acting element involved in the abscisic acid responsiveness
MsUGT43	1223	cis-acting element involved in the abscisic acid responsiveness
MsUGT43	1253	cis-acting element involved in the abscisic acid responsiveness
MsUGT43	1285	cis-acting element involved in the abscisic acid responsiveness
MsUGT43	1147	light responsive element
MsUGT43	1148	light responsive element
MsUGT43	933	gibberellin-responsive element
MsUGT43	98	light responsive element
MsUGT43	435	light responsive element
MsUGT43	713	light responsive element
MsUGT43	1148	light responsive element
MsUGT43	1410	cis-acting element involved in defense and stress responsiveness
MsUGT43	40	light responsive element
MsUGT43	349	cis-acting regulatory element involved in zein metabolism regulation
MsUGT43	237	light responsive element
MsUGT43	238	light responsive element
MsUGT43	614	light responsive element
MsUGT43	277	light responsive element
MsUGT43	1975	light responsive element
MsUGT43	585	auxin-responsive element
MsUGT43	680	light responsive element
MsUGT43	1375	light responsive element
MsUGT44	1105	cis-acting regulatory element involved in the MeJA-responsiveness
MsUGT44	1251	cis-acting regulatory element involved in the MeJA-responsiveness
MsUGT44	306	light responsive element
MsUGT44	948	light responsive element
MsUGT44	983	light responsive element
MsUGT44	1411	light responsive element
MsUGT44	774	auxin-responsive element
MsUGT44	426	light responsive element
MsUGT44	1716	light responsive element
MsUGT44	67	light responsive element
MsUGT44	72	light responsive element
MsUGT44	1415	light responsive element
MsUGT44	1248	cis-acting regulatory element involved in zein metabolism regulation
MsUGT44	1408	MYB binding site involved in light responsiveness
MsUGT44	1105	cis-acting regulatory element involved in the MeJA-responsiveness
MsUGT44	1251	cis-acting regulatory element involved in the MeJA-responsiveness
MsUGT44	823	light responsive element
MsUGT44	1249	light responsive element
MsUGT44	1422	light responsive element
MsUGT44	475	light responsive element
MsUGT44	170	cis-acting element involved in low-temperature responsiveness
MsUGT44	282	gibberellin-responsive element
MsUGT44	1249	cis-acting element involved in the abscisic acid responsiveness
MsUGT44	1416	cis-acting element involved in the abscisic acid responsiveness
MsUGT44	1422	cis-acting element involved in the abscisic acid responsiveness
MsUGT44	338	light responsive element
MsUGT44	413	light responsive element
MsUGT44	1622	light responsive element
MsUGT45	1094	gibberellin-responsive element
MsUGT45	233	light responsive element
MsUGT45	1166	gibberellin-responsive element
MsUGT45	222	light responsive element
MsUGT45	808	cis-acting regulatory element involved in the MeJA-responsiveness
MsUGT45	1535	cis-acting element involved in low-temperature responsiveness
MsUGT45	223	cis-acting element involved in the abscisic acid responsiveness
MsUGT45	118	light responsive element
MsUGT45	1728	light responsive element
MsUGT45	1972	light responsive element
MsUGT45	808	cis-acting regulatory element involved in the MeJA-responsiveness
MsUGT45	35	light responsive element
MsUGT45	1503	light responsive element
MsUGT45	1796	light responsive element
MsUGT45	1972	cis-acting element involved in defense and stress responsiveness
MsUGT45	136	MYB binding site involved in drought-inducibility
MsUGT45	1466	cis-acting regulatory element involved in zein metabolism regulation
MsUGT45	1852	cis-acting regulatory element involved in zein metabolism regulation
MsUGT46	1522	gibberellin-responsive element
MsUGT46	1175	auxin-responsive element
MsUGT46	1175	cis-acting regulatory element involved in the MeJA-responsiveness
MsUGT46	129	light responsive element
MsUGT46	437	light responsive element
MsUGT46	1020	cis-acting element involved in salicylic acid responsiveness
MsUGT46	295	light responsive element
MsUGT46	130	cis-acting element involved in the abscisic acid responsiveness
MsUGT46	1175	cis-acting regulatory element involved in the MeJA-responsiveness
MsUGT46	1692	light responsive element
MsUGT46	202	light responsive element
MsUGT46	263	light responsive element
MsUGT46	380	light responsive element
MsUGT46	1742	light responsive element
MsUGT46	1967	light responsive element
MsUGT46	373	cis-acting element involved in defense and stress responsiveness
MsUGT46	1822	cis-acting element involved in defense and stress responsiveness
MsUGT46	447	MYB binding site involved in drought-inducibility
MsUGT46	1594	MYB binding site involved in drought-inducibility
MsUGT46	701	light responsive element
MsUGT46	1173	cis-acting regulatory element involved in zein metabolism regulation
MsUGT47	69	light responsive element
MsUGT47	241	light responsive element
MsUGT47	284	light responsive element
MsUGT47	405	light responsive element
MsUGT47	532	light responsive element
MsUGT47	729	light responsive element
MsUGT47	737	light responsive element
MsUGT47	771	light responsive element
MsUGT47	855	light responsive element
MsUGT47	1779	light responsive element
MsUGT47	1600	light responsive element
MsUGT47	29	cis-acting regulatory element involved in the MeJA-responsiveness
MsUGT47	491	cis-acting regulatory element involved in the MeJA-responsiveness
MsUGT47	954	cis-acting regulatory element involved in the MeJA-responsiveness
MsUGT47	1235	cis-acting regulatory element involved in the MeJA-responsiveness
MsUGT47	29	cis-acting regulatory element involved in the MeJA-responsiveness
MsUGT47	491	cis-acting regulatory element involved in the MeJA-responsiveness
MsUGT47	954	cis-acting regulatory element involved in the MeJA-responsiveness
MsUGT47	1235	cis-acting regulatory element involved in the MeJA-responsiveness
MsUGT47	444	light responsive element
MsUGT47	1115	cis-acting element involved in the abscisic acid responsiveness
MsUGT47	1516	light responsive element
MsUGT48	24	light responsive element
MsUGT48	577	light responsive element
MsUGT48	1632	cis-acting regulatory element involved in the MeJA-responsiveness
MsUGT48	430	cis-acting regulatory element involved in zein metabolism regulation
MsUGT48	1819	MYB binding site involved in drought-inducibility
MsUGT48	1479	cis-acting element involved in defense and stress responsiveness
MsUGT48	1938	cis-acting element involved in defense and stress responsiveness
MsUGT48	1012	light responsive element
MsUGT48	1758	light responsive element
MsUGT48	1632	cis-acting regulatory element involved in the MeJA-responsiveness
MsUGT48	1251	auxin-responsive element
MsUGT48	662	cis-acting element involved in dehydration, low-temp, salt stresses
MsUGT49	548	MYB binding site involved in drought-inducibility
MsUGT49	553	cis-acting element involved in defense and stress responsiveness
MsUGT49	891	light responsive element
MsUGT49	1105	cis-acting regulatory element involved in zein metabolism regulation
MsUGT49	1858	cis-acting regulatory element involved in zein metabolism regulation
MsUGT49	460	light responsive element
MsUGT49	1590	light responsive element
MsUGT49	1448	cis-acting regulatory element involved in the MeJA-responsiveness
MsUGT49	1453	cis-acting regulatory element involved in the MeJA-responsiveness
MsUGT49	1540	cis-acting regulatory element involved in the MeJA-responsiveness
MsUGT49	1541	cis-acting regulatory element involved in the MeJA-responsiveness
MsUGT49	1648	light responsive element
MsUGT49	1678	light responsive element
MsUGT49	1789	light responsive element
MsUGT49	1809	light responsive element
MsUGT49	1827	light responsive element
MsUGT49	1372	light responsive element
MsUGT49	1723	cis-acting element involved in salicylic acid responsiveness
MsUGT49	1753	light responsive element
MsUGT49	1382	auxin-responsive element
MsUGT49	861	cis-acting regulatory element involved in the MeJA-responsiveness
MsUGT49	1029	cis-acting regulatory element involved in the MeJA-responsiveness
MsUGT49	1199	cis-acting regulatory element involved in the MeJA-responsiveness
MsUGT49	1240	cis-acting regulatory element involved in the MeJA-responsiveness
MsUGT49	1315	cis-acting regulatory element involved in the MeJA-responsiveness
MsUGT50	306	light responsive element
MsUGT50	1023	light responsive element
MsUGT50	1049	light responsive element
MsUGT50	1101	light responsive element
MsUGT50	1826	cis-acting regulatory element involved in the MeJA-responsiveness
MsUGT50	1939	light responsive element
MsUGT50	1941	light responsive element
MsUGT50	1004	light responsive element
MsUGT50	1131	MYB binding site involved in drought-inducibility
MsUGT50	1301	cis-acting element involved in defense and stress responsiveness
MsUGT50	1368	light responsive element
MsUGT50	1145	cis-acting element involved in salicylic acid responsiveness
MsUGT51	1886	part of a light responsive element
MsUGT51	1251	part of a light responsive element
MsUGT51	209	cis-acting regulatory element involved in the MeJA-responsiveness
MsUGT51	972	cis-acting regulatory element involved in the MeJA-responsiveness
MsUGT51	1800	cis-acting regulatory element involved in the MeJA-responsiveness
MsUGT51	178	part of a light responsive element
MsUGT51	484	part of a light responsive element
MsUGT51	283	cis-acting regulatory element involved in light responsiveness
MsUGT51	282	cis-acting regulatory element involved in light responsiveness
MsUGT51	283	cis-acting regulatory element involved in light responsiveness
MsUGT51	1646	cis-acting regulatory element involved in light responsiveness
MsUGT51	1801	cis-acting regulatory element involved in light responsiveness
MsUGT51	209	cis-acting regulatory element involved in the MeJA-responsiveness
MsUGT51	972	cis-acting regulatory element involved in the MeJA-responsiveness
MsUGT51	1800	cis-acting regulatory element involved in the MeJA-responsiveness
MsUGT51	283	cis-acting element involved in the abscisic acid responsiveness
MsUGT51	284	cis-acting element involved in the abscisic acid responsiveness
MsUGT51	1170	cis-acting element involved in the abscisic acid responsiveness
MsUGT51	1802	cis-acting element involved in the abscisic acid responsiveness
MsUGT51	1657	cis-acting element involved in salicylic acid responsiveness
MsUGT53	628	MYB binding site involved in light responsiveness
MsUGT53	840	MYB binding site involved in light responsiveness
MsUGT53	1104	light responsive element
MsUGT53	1546	light responsive element
MsUGT53	1263	light responsive element
MsUGT53	1414	light responsive element
MsUGT53	1470	light responsive element
MsUGT53	1701	light responsive element
MsUGT53	1246	light responsive element
MsUGT53	1263	light responsive element
MsUGT53	972	light responsive element
MsUGT53	151	light responsive element
MsUGT53	284	cis-acting regulatory element involved in zein metabolism regulation
MsUGT53	771	cis-acting regulatory element involved in zein metabolism regulation
MsUGT53	345	light responsive element
MsUGT53	1687	light responsive element
MsUGT53	1263	cis-acting element involved in the abscisic acid responsiveness
MsUGT53	1264	cis-acting element involved in the abscisic acid responsiveness
MsUGT54	1666	light responsive element
MsUGT54	1638	cis-acting regulatory element involved in the MeJA-responsiveness
MsUGT54	1876	light responsive element
MsUGT54	258	light responsive element
MsUGT54	441	cis-acting element involved in salicylic acid responsiveness
MsUGT54	1617	cis-acting element involved in salicylic acid responsiveness
MsUGT54	1652	light responsive element
MsUGT54	271	MYB binding site involved in light responsiveness
MsUGT54	1750	cis-acting element involved in defense and stress responsiveness
MsUGT54	1653	cis-acting element involved in the abscisic acid responsiveness
MsUGT54	1666	cis-acting element involved in the abscisic acid responsiveness
MsUGT54	1638	cis-acting regulatory element involved in the MeJA-responsiveness
MsUGT54	1483	light responsive element
MsUGT56	2009	cis-acting regulatory element involved in zein metabolism regulation
MsUGT56	123	cis-acting element involved in the abscisic acid responsiveness
MsUGT56	682	cis-acting element involved in the abscisic acid responsiveness
MsUGT56	384	light responsive element
MsUGT56	1187	light responsive element
MsUGT56	1720	light responsive element
MsUGT56	1721	light responsive element
MsUGT56	1797	light responsive element
MsUGT56	1798	light responsive element
MsUGT56	489	light responsive element
MsUGT56	910	cis-acting element involved in salicylic acid responsiveness
MsUGT56	122	light responsive element
MsUGT56	680	light responsive element
MsUGT56	681	light responsive element
MsUGT56	120	light responsive element
MsUGT56	874	auxin-responsive element
MsUGT56	1447	auxin-responsive element
MsUGT56	1691	auxin-responsive element
MsUGT56	199	light responsive element
MsUGT56	229	light responsive element
MsUGT56	635	light responsive element
MsUGT56	838	light responsive element
MsUGT56	1319	light responsive element
MsUGT56	1530	light responsive element
MsUGT56	2004	light responsive element
MsUGT57	925	cis-acting element involved in the abscisic acid responsiveness
MsUGT57	1517	cis-acting element involved in the abscisic acid responsiveness
MsUGT57	1520	cis-acting element involved in the abscisic acid responsiveness
MsUGT57	1715	cis-acting element involved in the abscisic acid responsiveness
MsUGT57	1516	light responsive element
MsUGT57	1556	light responsive element
MsUGT57	1557	light responsive element
MsUGT57	924	light responsive element
MsUGT57	1519	light responsive element
MsUGT57	1104	MYB binding site involved in drought-inducibility
MsUGT57	559	MYB binding site involved in flavonoid biosynthetic genes regulation
MsUGT57	323	light responsive element
MsUGT57	473	cis-acting element involved in salicylic acid responsiveness
MsUGT57	1132	cis-acting element involved in salicylic acid responsiveness
MsUGT57	1566	light responsive element
MsUGT57	119	light responsive element
MsUGT57	154	light responsive element
MsUGT57	277	light responsive element
MsUGT57	294	light responsive element
MsUGT57	305	light responsive element
MsUGT57	1714	light responsive element
MsUGT58	19	cis-acting element involved in the abscisic acid responsiveness
MsUGT58	23	cis-acting element involved in the abscisic acid responsiveness
MsUGT58	25	cis-acting element involved in the abscisic acid responsiveness
MsUGT58	26	cis-acting element involved in the abscisic acid responsiveness
MsUGT58	930	cis-acting element involved in the abscisic acid responsiveness
MsUGT58	1777	cis-acting element involved in the abscisic acid responsiveness
MsUGT58	998	cis-acting regulatory element involved in zein metabolism regulation
MsUGT58	1293	cis-acting element involved in low-temperature responsiveness
MsUGT58	270	light responsive element
MsUGT58	1805	light responsive element
MsUGT58	25	light responsive element
MsUGT58	1776	light responsive element
MsUGT58	318	MYB binding site involved in drought-inducibility
MsUGT58	580	MYB binding site involved in drought-inducibility
MsUGT58	1934	light responsive element
MsUGT58	786	light responsive element
MsUGT58	194	gibberellin-responsive element
MsUGT58	25	light responsive element
MsUGT58	76	light responsive element
MsUGT58	356	light responsive element
MsUGT58	949	light responsive element
MsUGT58	1356	light responsive element
MsUGT60	465	light responsive element
MsUGT60	466	light responsive element
MsUGT60	657	light responsive element
MsUGT60	1522	light responsive element
MsUGT60	1523	light responsive element
MsUGT60	1986	light responsive element
MsUGT60	1732	cis-acting regulatory element involved in zein metabolism regulation
MsUGT60	1986	light responsive element
MsUGT60	1471	gibberellin-responsive element
MsUGT60	955	cis-acting element involved in the abscisic acid responsiveness
MsUGT60	336	light responsive element
MsUGT60	501	light responsive element
MsUGT60	908	light responsive element
MsUGT60	1111	light responsive element
MsUGT60	1727	light responsive element
MsUGT60	1910	light responsive element
MsUGT60	208	auxin-responsive element
MsUGT60	790	auxin-responsive element
MsUGT60	1147	auxin-responsive element
MsUGT60	762	light responsive element
MsUGT60	1183	cis-acting element involved in salicylic acid responsiveness
MsUGT60	1952	light responsive element
MsUGT60	1967	light responsive element
MsUGT60	953	light responsive element
MsUGT60	954	light responsive element
MsUGT61	291	gibberellin-responsive element
MsUGT61	1528	light responsive element
MsUGT61	1529	light responsive element
MsUGT61	907	cis-acting element involved in the abscisic acid responsiveness
MsUGT61	1489	cis-acting element involved in the abscisic acid responsiveness
MsUGT61	1492	cis-acting element involved in the abscisic acid responsiveness
MsUGT61	1688	cis-acting element involved in the abscisic acid responsiveness
MsUGT61	362	cis-acting regulatory element involved in the MeJA-responsiveness
MsUGT61	1488	light responsive element
MsUGT61	1687	light responsive element
MsUGT61	1538	light responsive element
MsUGT61	1079	MYB binding site involved in drought-inducibility
MsUGT61	906	light responsive element
MsUGT61	1491	light responsive element
MsUGT61	362	cis-acting regulatory element involved in the MeJA-responsiveness
MsUGT61	234	cis-acting element involved in salicylic acid responsiveness
MsUGT61	472	cis-acting element involved in salicylic acid responsiveness
MsUGT61	1107	cis-acting element involved in salicylic acid responsiveness
MsUGT62	1792	light responsive element
MsUGT62	1764	cis-acting element involved in the abscisic acid responsiveness
MsUGT62	1602	light responsive element
MsUGT62	1762	cis-acting regulatory element involved in the MeJA-responsiveness
MsUGT62	261	light responsive element
MsUGT62	385	light responsive element
MsUGT62	783	light responsive element
MsUGT62	931	light responsive element
MsUGT62	1168	light responsive element
MsUGT62	1298	light responsive element
MsUGT62	1496	light responsive element
MsUGT62	95	MYB binding site involved in light responsiveness
MsUGT62	554	cis-acting element involved in defense and stress responsiveness
MsUGT62	1290	cis-acting element involved in defense and stress responsiveness
MsUGT62	1927	light responsive element
MsUGT62	157	light responsive element
MsUGT62	1763	light responsive element
MsUGT62	1762	cis-acting regulatory element involved in the MeJA-responsiveness
MsUGT62	988	cis-acting element involved in salicylic acid responsiveness
MsUGT62	380	light responsive element
MsUGT63	650	auxin-responsive element
MsUGT63	1162	auxin-responsive element
MsUGT63	783	gibberellin-responsive element
MsUGT63	476	light responsive element
MsUGT63	1627	light responsive element
MsUGT63	1891	light responsive element
MsUGT63	1358	auxin-responsive element
MsUGT63	294	MYB binding site involved in drought-inducibility
MsUGT63	960	MYB binding site involved in drought-inducibility
MsUGT63	563	light responsive element
MsUGT63	165	light responsive element
MsUGT63	1670	light responsive element
MsUGT63	476	cis-acting element involved in the abscisic acid responsiveness
MsUGT63	1125	cis-acting element involved in low-temperature responsiveness
MsUGT63	163	cis-acting regulatory element involved in zein metabolism regulation
MsUGT64	1574	cis-acting element involved in salicylic acid responsiveness
MsUGT64	22	light responsive element
MsUGT64	822	light responsive element
MsUGT64	824	light responsive element
MsUGT64	1145	light responsive element
MsUGT64	1766	cis-acting regulatory element involved in the MeJA-responsiveness
MsUGT64	189	light responsive element
MsUGT64	824	light responsive element
MsUGT64	1854	cis-acting element involved in defense and stress responsiveness
MsUGT64	812	light responsive element
MsUGT64	870	cis-acting element involved in low-temperature responsiveness
MsUGT64	1766	cis-acting regulatory element involved in the MeJA-responsiveness
MsUGT64	822	cis-acting element involved in the abscisic acid responsiveness
MsUGT64	824	cis-acting element involved in the abscisic acid responsiveness
MsUGT64	825	cis-acting element involved in the abscisic acid responsiveness
MsUGT64	1344	light responsive element
MsUGT65	1289	light responsive element
MsUGT65	634	light responsive element
MsUGT65	248	cis-acting regulatory element involved in the MeJA-responsiveness
MsUGT65	433	cis-acting regulatory element involved in the MeJA-responsiveness
MsUGT65	1410	cis-acting regulatory element involved in the MeJA-responsiveness
MsUGT65	1422	cis-acting regulatory element involved in the MeJA-responsiveness
MsUGT65	403	cis-acting element involved in the abscisic acid responsiveness
MsUGT65	404	cis-acting element involved in the abscisic acid responsiveness
MsUGT65	1992	cis-acting element involved in the abscisic acid responsiveness
MsUGT65	1088	light responsive element
MsUGT65	793	light responsive element
MsUGT65	88	light responsive element
MsUGT65	116	light responsive element
MsUGT65	544	light responsive element
MsUGT65	962	light responsive element
MsUGT65	1456	light responsive element
MsUGT65	1716	light responsive element
MsUGT65	1848	light responsive element
MsUGT65	403	light responsive element
MsUGT65	248	cis-acting regulatory element involved in the MeJA-responsiveness
MsUGT65	433	cis-acting regulatory element involved in the MeJA-responsiveness
MsUGT65	1410	cis-acting regulatory element involved in the MeJA-responsiveness
MsUGT65	1422	cis-acting regulatory element involved in the MeJA-responsiveness
MsUGT65	403	light responsive element
MsUGT65	1992	light responsive element
MsUGT65	135	light responsive element
MsUGT65	181	light responsive element
MsUGT65	1017	light responsive element
MsUGT65	454	auxin-responsive element
MsUGT66	42	light responsive element
MsUGT66	1343	cis-acting element involved in low-temperature responsiveness
MsUGT66	1664	gibberellin-responsive element
MsUGT66	738	light responsive element
MsUGT66	1293	light responsive element
MsUGT66	1119	cis-acting element involved in defense and stress responsiveness
MsUGT67	77	cis-acting regulatory element involved in the MeJA-responsiveness
MsUGT67	1080	cis-acting regulatory element involved in the MeJA-responsiveness
MsUGT67	604	MYB binding site involved in drought-inducibility
MsUGT67	1553	cis-acting element involved in defense and stress responsiveness
MsUGT67	1835	cis-acting element involved in defense and stress responsiveness
MsUGT67	757	light responsive element
MsUGT67	1198	light responsive element
MsUGT67	1494	light responsive element
MsUGT67	77	cis-acting regulatory element involved in the MeJA-responsiveness
MsUGT67	1080	cis-acting regulatory element involved in the MeJA-responsiveness
MsUGT67	571	light responsive element
MsUGT67	1557	light responsive element
MsUGT67	108	cis-acting element involved in low-temperature responsiveness
MsUGT67	1805	cis-acting element involved in low-temperature responsiveness
MsUGT67	1161	light responsive element
MsUGT67	1352	light responsive element
MsUGT67	1198	cis-acting element involved in the abscisic acid responsiveness
MsUGT67	362	light responsive element
MsUGT68	99	cis-acting regulatory element involved in the MeJA-responsiveness
MsUGT68	226	cis-acting regulatory element involved in the MeJA-responsiveness
MsUGT68	1224	cis-acting regulatory element involved in the MeJA-responsiveness
MsUGT68	1761	cis-acting regulatory element involved in the MeJA-responsiveness
MsUGT68	1225	light responsive element
MsUGT68	1702	cis-acting element involved in defense and stress responsiveness
MsUGT68	1835	cis-acting element involved in defense and stress responsiveness
MsUGT68	903	light responsive element
MsUGT68	1342	light responsive element
MsUGT68	1643	light responsive element
MsUGT68	1226	cis-acting element involved in the abscisic acid responsiveness
MsUGT68	1342	cis-acting element involved in the abscisic acid responsiveness
MsUGT68	99	cis-acting regulatory element involved in the MeJA-responsiveness
MsUGT68	226	cis-acting regulatory element involved in the MeJA-responsiveness
MsUGT68	1224	cis-acting regulatory element involved in the MeJA-responsiveness
MsUGT68	1761	cis-acting regulatory element involved in the MeJA-responsiveness
MsUGT68	717	light responsive element
MsUGT68	1230	light responsive element
MsUGT68	1475	light responsive element
MsUGT68	1632	light responsive element
MsUGT68	1706	light responsive element
MsUGT68	1805	cis-acting element involved in low-temperature responsiveness
MsUGT68	1222	cis-acting regulatory element involved in zein metabolism regulation
MsUGT68	1305	light responsive element
MsUGT68	1501	light responsive element
MsUGT68	504	light responsive element
MsUGT72	160	gibberellin-responsive element
MsUGT72	1817	cis-acting regulatory element involved in the MeJA-responsiveness
MsUGT72	270	light responsive element
MsUGT72	954	light responsive element
MsUGT72	975	light responsive element
MsUGT72	1051	light responsive element
MsUGT72	1381	light responsive element
MsUGT72	87	auxin-responsive element
MsUGT72	693	auxin-responsive element
MsUGT72	1334	auxin-responsive element
MsUGT72	352	MYB binding site involved in drought-inducibility
MsUGT72	709	MYB binding site involved in drought-inducibility
MsUGT72	494	light responsive element
MsUGT72	1817	cis-acting regulatory element involved in the MeJA-responsiveness
MsUGT72	2009	light responsive element
MsUGT72	1337	cis-acting element involved in salicylic acid responsiveness
MsUGT73	433	light responsive element
MsUGT73	1827	light responsive element
MsUGT73	672	cis-acting regulatory element involved in the MeJA-responsiveness
MsUGT73	652	light responsive element
MsUGT73	1712	cis-acting element involved in defense and stress responsiveness
MsUGT73	374	cis-acting element involved in the abscisic acid responsiveness
MsUGT73	375	cis-acting element involved in the abscisic acid responsiveness
MsUGT73	805	cis-acting element involved in the abscisic acid responsiveness
MsUGT73	885	cis-acting element involved in the abscisic acid responsiveness
MsUGT73	886	cis-acting element involved in the abscisic acid responsiveness
MsUGT73	373	light responsive element
MsUGT73	374	light responsive element
MsUGT73	885	light responsive element
MsUGT73	220	light responsive element
MsUGT73	712	light responsive element
MsUGT73	1171	light responsive element
MsUGT73	1393	light responsive element
MsUGT73	1438	light responsive element
MsUGT73	1630	light responsive element
MsUGT73	1086	light responsive element
MsUGT73	104	gibberellin-responsive element
MsUGT73	672	cis-acting regulatory element involved in the MeJA-responsiveness
MsUGT73	1255	light responsive element
MsUGT73	1716	light responsive element
MsUGT73	374	light responsive element
MsUGT73	805	light responsive element
MsUGT73	885	light responsive element
MsUGT74	255	MYB binding site involved in light responsiveness
MsUGT74	571	light responsive element
MsUGT74	599	light responsive element
MsUGT74	459	light responsive element
MsUGT74	1574	light responsive element
MsUGT74	1826	light responsive element
MsUGT74	1832	light responsive element
MsUGT74	2007	light responsive element
MsUGT74	311	auxin-responsive element
MsUGT74	1881	light responsive element
MsUGT74	1537	light responsive element
MsUGT74	1688	light responsive element
MsUGT74	293	cis-acting regulatory element involved in the MeJA-responsiveness
MsUGT74	1207	light responsive element
MsUGT74	147	cis-acting element involved in salicylic acid responsiveness
MsUGT74	305	light responsive element
MsUGT74	392	light responsive element
MsUGT74	459	cis-acting element involved in the abscisic acid responsiveness
MsUGT74	1537	cis-acting element involved in the abscisic acid responsiveness
MsUGT74	1574	cis-acting element involved in the abscisic acid responsiveness
MsUGT74	1826	cis-acting element involved in the abscisic acid responsiveness
MsUGT74	1832	cis-acting element involved in the abscisic acid responsiveness
MsUGT74	2007	cis-acting element involved in the abscisic acid responsiveness
MsUGT74	154	cis-acting element involved in low-temperature responsiveness
MsUGT74	293	cis-acting regulatory element involved in the MeJA-responsiveness
MsUGT77	664	light responsive element
MsUGT77	1587	cis-acting regulatory element involved in the MeJA-responsiveness
MsUGT77	111	light responsive element
MsUGT77	439	light responsive element
MsUGT77	143	MYB binding site involved in drought-inducibility
MsUGT77	472	MYB binding site involved in drought-inducibility
MsUGT77	802	auxin-responsive element
MsUGT77	816	auxin-responsive element
MsUGT77	1010	auxin-responsive element
MsUGT77	1062	auxin-responsive element
MsUGT77	1076	auxin-responsive element
MsUGT77	1193	auxin-responsive element
MsUGT77	1207	auxin-responsive element
MsUGT77	1311	auxin-responsive element
MsUGT77	1882	light responsive element
MsUGT77	111	light responsive element
MsUGT77	439	light responsive element
MsUGT77	1630	light responsive element
MsUGT77	1587	cis-acting regulatory element involved in the MeJA-responsiveness
MsUGT77	560	light responsive element
MsUGT77	1817	cis-acting regulatory element involved in zein metabolism regulation
MsUGT77	111	cis-acting element involved in the abscisic acid responsiveness
MsUGT77	112	cis-acting element involved in the abscisic acid responsiveness
MsUGT77	439	cis-acting element involved in the abscisic acid responsiveness
MsUGT77	440	cis-acting element involved in the abscisic acid responsiveness
MsUGT77	53	light responsive element
MsUGT77	745	gibberellin-responsive element
MsUGT77	872	gibberellin-responsive element
MsUGT77	1002	gibberellin-responsive element
MsUGT77	1133	gibberellin-responsive element
MsUGT78	799	gibberellin-responsive element
MsUGT78	503	light responsive element
MsUGT78	1011	light responsive element
MsUGT78	1210	light responsive element
MsUGT78	1568	light responsive element
MsUGT78	1723	light responsive element
MsUGT78	1749	light responsive element
MsUGT78	1761	light responsive element
MsUGT78	202	light responsive element
MsUGT78	813	cis-acting element involved in defense and stress responsiveness
MsUGT78	1236	cis-acting element involved in defense and stress responsiveness
MsUGT78	916	light responsive element
MsUGT78	1444	cis-acting regulatory element involved in the MeJA-responsiveness
MsUGT78	534	light responsive element
MsUGT78	1135	gibberellin-responsive element
MsUGT78	1662	gibberellin-responsive element
MsUGT78	1974	light responsive element
MsUGT78	1979	light responsive element
MsUGT78	83	cis-acting regulatory element involved in zein metabolism regulation
MsUGT78	832	cis-acting regulatory element involved in zein metabolism regulation
MsUGT78	1236	light responsive element
MsUGT78	1691	light responsive element
MsUGT78	1444	cis-acting regulatory element involved in the MeJA-responsiveness
MsUGT79	1615	light responsive element
MsUGT79	1724	light responsive element
MsUGT79	1859	light responsive element
MsUGT79	66	light responsive element
MsUGT79	1831	light responsive element
MsUGT79	1847	light responsive element
MsUGT79	1052	gibberellin-responsive element
MsUGT79	1379	MYB binding site involved in light responsiveness
MsUGT79	1862	cis-acting element involved in defense and stress responsiveness
MsUGT79	1616	cis-acting element involved in the abscisic acid responsiveness
MsUGT79	1725	cis-acting element involved in the abscisic acid responsiveness
MsUGT79	1859	cis-acting element involved in the abscisic acid responsiveness
MsUGT79	1613	light responsive element
MsUGT79	1700	cis-acting regulatory element involved in zein metabolism regulation
MsUGT80	61	cis-acting regulatory element involved in the MeJA-responsiveness
MsUGT80	1731	cis-acting regulatory element involved in the MeJA-responsiveness
MsUGT80	1748	cis-acting regulatory element involved in the MeJA-responsiveness
MsUGT80	1625	cis-acting element involved in salicylic acid responsiveness
MsUGT80	346	light responsive element
MsUGT80	1227	light responsive element
MsUGT80	583	light responsive element
MsUGT80	850	light responsive element
MsUGT80	347	cis-acting element involved in the abscisic acid responsiveness
MsUGT80	1119	cis-acting element involved in the abscisic acid responsiveness
MsUGT80	1228	cis-acting element involved in the abscisic acid responsiveness
MsUGT80	1118	light responsive element
MsUGT80	1388	cis-acting element involved in low-temperature responsiveness
MsUGT80	2003	cis-acting element involved in low-temperature responsiveness
MsUGT80	1710	cis-acting regulatory element involved in zein metabolism regulation
MsUGT80	1503	light responsive element
MsUGT80	686	light responsive element
MsUGT80	1047	cis-acting element involved in defense and stress responsiveness
MsUGT80	377	light responsive element
MsUGT80	1872	light responsive element
MsUGT80	1920	light responsive element
MsUGT80	61	cis-acting regulatory element involved in the MeJA-responsiveness
MsUGT80	1731	cis-acting regulatory element involved in the MeJA-responsiveness
MsUGT80	1748	cis-acting regulatory element involved in the MeJA-responsiveness
MsUGT81	966	light responsive element
MsUGT81	1266	light responsive element
MsUGT81	523	light responsive element
MsUGT81	539	MYB binding site involved in light responsiveness
MsUGT81	687	light responsive element
MsUGT81	1402	light responsive element
MsUGT81	1809	cis-acting element involved in salicylic acid responsiveness
MsUGT81	455	cis-acting regulatory element involved in the MeJA-responsiveness
MsUGT81	1379	cis-acting regulatory element involved in the MeJA-responsiveness
MsUGT81	743	MYB binding site involved in drought-inducibility
MsUGT81	90	light responsive element
MsUGT81	523	light responsive element
MsUGT81	1728	light responsive element
MsUGT81	1569	light responsive element
MsUGT81	632	cis-acting element involved in salicylic acid responsiveness
MsUGT81	455	cis-acting regulatory element involved in the MeJA-responsiveness
MsUGT81	1379	cis-acting regulatory element involved in the MeJA-responsiveness
MsUGT81	389	light responsive element
MsUGT81	769	cis-acting regulatory element involved in zein metabolism regulation
MsUGT81	90	cis-acting element involved in the abscisic acid responsiveness
MsUGT81	523	cis-acting element involved in the abscisic acid responsiveness
MsUGT81	1729	cis-acting element involved in the abscisic acid responsiveness
MsUGT86	535	cis-acting regulatory element involved in the MeJA-responsiveness
MsUGT86	617	light responsive element
MsUGT86	1232	MYB binding site involved in light responsiveness
MsUGT86	1904	light responsive element
MsUGT86	118	light responsive element
MsUGT86	204	light responsive element
MsUGT86	210	light responsive element
MsUGT86	348	light responsive element
MsUGT86	535	cis-acting regulatory element involved in the MeJA-responsiveness
MsUGT86	929	MYB binding site involved in drought-inducibility
MsUGT86	1770	MYB binding site involved in drought-inducibility
MsUGT86	33	light responsive element
MsUGT86	308	light responsive element
MsUGT86	1522	light responsive element
MsUGT87	622	light responsive element
MsUGT87	1251	light responsive element
MsUGT87	206	MYB binding site involved in light responsiveness
MsUGT87	1870	cis-acting element involved in defense and stress responsiveness
MsUGT87	906	light responsive element
MsUGT87	1028	cis-acting element involved in low-temperature responsiveness
MsUGT87	581	light responsive element
MsUGT87	878	light responsive element
MsUGT87	573	cis-acting element involved in the abscisic acid responsiveness
MsUGT87	906	cis-acting element involved in the abscisic acid responsiveness
MsUGT87	753	light responsive element
MsUGT87	1223	light responsive element
MsUGT87	1124	gibberellin-responsive element
MsUGT87	573	light responsive element
MsUGT88	998	cis-acting element involved in defense and stress responsiveness
MsUGT88	399	light responsive element
MsUGT88	800	light responsive element
MsUGT88	1343	light responsive element
MsUGT88	1883	light responsive element
MsUGT88	1783	light responsive element
MsUGT88	384	light responsive element
MsUGT88	762	cis-acting regulatory element involved in the MeJA-responsiveness
MsUGT88	355	light responsive element
MsUGT88	356	light responsive element
MsUGT88	399	light responsive element
MsUGT88	663	light responsive element
MsUGT88	1374	light responsive element
MsUGT88	1883	light responsive element
MsUGT88	1461	light responsive element
MsUGT88	794	light responsive element
MsUGT88	182	light responsive element
MsUGT88	357	cis-acting element involved in the abscisic acid responsiveness
MsUGT88	399	cis-acting element involved in the abscisic acid responsiveness
MsUGT88	400	cis-acting element involved in the abscisic acid responsiveness
MsUGT88	800	cis-acting element involved in the abscisic acid responsiveness
MsUGT88	1014	cis-acting element involved in the abscisic acid responsiveness
MsUGT88	1344	cis-acting element involved in the abscisic acid responsiveness
MsUGT88	1375	cis-acting element involved in the abscisic acid responsiveness
MsUGT88	1883	cis-acting element involved in the abscisic acid responsiveness
MsUGT88	1884	cis-acting element involved in the abscisic acid responsiveness
MsUGT88	762	cis-acting regulatory element involved in the MeJA-responsiveness
MsUGT88	96	light responsive element
MsUGT88	998	light responsive element
MsUGT88	1920	cis-acting regulatory element involved in zein metabolism regulation
MsUGT89	84	MYB binding site involved in light responsiveness
MsUGT89	1225	MYB binding site involved in drought-inducibility
MsUGT89	381	light responsive element
MsUGT89	1558	light responsive element
MsUGT89	1878	light responsive element
MsUGT89	34	cis-acting element involved in low-temperature responsiveness
MsUGT89	1452	cis-acting element involved in low-temperature responsiveness
MsUGT89	1725	gibberellin-responsive element
MsUGT89	600	light responsive element
MsUGT89	732	light responsive element
MsUGT89	1321	light responsive element
MsUGT89	1999	light responsive element
MsUGT89	61	light responsive element
MsUGT89	181	light responsive element
MsUGT89	776	light responsive element
MsUGT89	896	light responsive element
MsUGT90	748	auxin-responsive element
MsUGT90	1890	auxin-responsive element
MsUGT90	928	light responsive element
MsUGT90	1381	light responsive element
MsUGT90	1999	light responsive element
MsUGT90	1509	auxin-responsive element
MsUGT90	1186	cis-acting element involved in defense and stress responsiveness
MsUGT90	633	light responsive element
MsUGT90	764	cis-acting regulatory element involved in the MeJA-responsiveness
MsUGT90	1880	cis-acting regulatory element involved in the MeJA-responsiveness
MsUGT90	21	light responsive element
MsUGT90	420	light responsive element
MsUGT90	932	light responsive element
MsUGT90	1163	light responsive element
MsUGT90	1782	light responsive element
MsUGT90	1783	light responsive element
MsUGT90	1305	gibberellin-responsive element
MsUGT90	537	cis-acting regulatory element involved in zein metabolism regulation
MsUGT90	1011	light responsive element
MsUGT90	764	cis-acting regulatory element involved in the MeJA-responsiveness
MsUGT90	1880	cis-acting regulatory element involved in the MeJA-responsiveness
MsUGT90	997	light responsive element
MsUGT90	1131	light responsive element
MsUGT90	125	gibberellin-responsive element
MsUGT93	1267	MYB binding site involved in drought-inducibility
MsUGT93	911	cis-acting regulatory element involved in the MeJA-responsiveness
MsUGT93	1152	cis-acting regulatory element involved in the MeJA-responsiveness
MsUGT93	1352	cis-acting regulatory element involved in the MeJA-responsiveness
MsUGT93	252	light responsive element
MsUGT93	397	light responsive element
MsUGT93	1149	auxin-responsive element
MsUGT93	1349	auxin-responsive element
MsUGT93	1009	light responsive element
MsUGT93	1276	light responsive element
MsUGT93	1289	light responsive element
MsUGT93	1441	light responsive element
MsUGT93	1548	light responsive element
MsUGT93	162	MYB binding site involved in light responsiveness
MsUGT93	1452	MYB binding site involved in light responsiveness
MsUGT93	1880	MYB binding site involved in light responsiveness
MsUGT93	1196	auxin-responsive element
MsUGT93	812	auxin-responsive element
MsUGT93	1234	light responsive element
MsUGT93	911	cis-acting regulatory element involved in the MeJA-responsiveness
MsUGT93	1152	cis-acting regulatory element involved in the MeJA-responsiveness
MsUGT93	1352	cis-acting regulatory element involved in the MeJA-responsiveness
MsUGT93	41	light responsive element
MsUGT93	680	light responsive element
MsUGT94	289	light responsive element
MsUGT94	1149	light responsive element
MsUGT94	1407	cis-acting regulatory element involved in the MeJA-responsiveness
MsUGT94	780	cis-acting element involved in salicylic acid responsiveness
MsUGT94	104	light responsive element
MsUGT94	214	light responsive element
MsUGT94	306	light responsive element
MsUGT94	1579	light responsive element
MsUGT94	197	light responsive element
MsUGT94	873	light responsive element
MsUGT94	1196	light responsive element
MsUGT94	1242	cis-acting regulatory element involved in zein metabolism regulation
MsUGT94	1836	cis-acting regulatory element involved in zein metabolism regulation
MsUGT94	1554	gibberellin-responsive element
MsUGT94	914	light responsive element
MsUGT94	428	light responsive element
MsUGT94	683	light responsive element
MsUGT94	956	light responsive element
MsUGT94	153	cis-acting element involved in defense and stress responsiveness
MsUGT94	1488	cis-acting element involved in defense and stress responsiveness
MsUGT94	1407	cis-acting regulatory element involved in the MeJA-responsiveness
MsUGT94	221	light responsive element
MsUGT95	1233	light responsive element
MsUGT95	1501	light responsive element
MsUGT95	934	cis-acting regulatory element involved in the MeJA-responsiveness
MsUGT95	1108	cis-acting regulatory element involved in the MeJA-responsiveness
MsUGT95	937	MYB binding site involved in drought-inducibility
MsUGT95	1109	light responsive element
MsUGT95	440	light responsive element
MsUGT95	1460	light responsive element
MsUGT95	1371	MYB binding site involved in light responsiveness
MsUGT95	934	cis-acting regulatory element involved in the MeJA-responsiveness
MsUGT95	1108	cis-acting regulatory element involved in the MeJA-responsiveness
MsUGT95	105	cis-acting element involved in low-temperature responsiveness
MsUGT95	1986	cis-acting regulatory element involved in zein metabolism regulation
MsUGT95	325	light responsive element
MsUGT95	1110	cis-acting element involved in the abscisic acid responsiveness
MsUGT95	327	light responsive element
MsUGT95	391	light responsive element
MsUGT95	830	light responsive element
MsUGT95	1054	light responsive element
MsUGT95	1442	light responsive element
MsUGT96	168	MYB binding site involved in light responsiveness
MsUGT96	1517	light responsive element
MsUGT96	1708	light responsive element
MsUGT96	81	light responsive element
MsUGT96	83	cis-acting regulatory element involved in the MeJA-responsiveness
MsUGT96	279	cis-acting element involved in salicylic acid responsiveness
MsUGT96	1049	light responsive element
MsUGT96	1240	light responsive element
MsUGT96	1266	light responsive element
MsUGT96	1905	light responsive element
MsUGT96	1906	light responsive element
MsUGT96	1008	light responsive element
MsUGT96	1817	light responsive element
MsUGT96	81	cis-acting element involved in the abscisic acid responsiveness
MsUGT96	566	light responsive element
MsUGT96	800	light responsive element
MsUGT96	83	cis-acting regulatory element involved in the MeJA-responsiveness
MsUGT97	95	light responsive element
MsUGT97	313	gibberellin-responsive element
MsUGT97	468	light responsive element
MsUGT97	1965	light responsive element
MsUGT97	448	cis-acting element involved in salicylic acid responsiveness
MsUGT97	990	cis-acting element involved in salicylic acid responsiveness
MsUGT97	1309	cis-acting element involved in salicylic acid responsiveness
MsUGT97	109	light responsive element
MsUGT97	119	auxin-responsive element
MsUGT97	705	auxin-responsive element
MsUGT97	649	light responsive element
MsUGT97	747	light responsive element
MsUGT97	1266	light responsive element
MsUGT97	1535	light responsive element
MsUGT97	1543	light responsive element
MsUGT97	1571	light responsive element
MsUGT97	1600	light responsive element
MsUGT97	1631	light responsive element
MsUGT98	49	gibberellin-responsive element
MsUGT98	616	MYB binding site involved in light responsiveness
MsUGT98	1774	light responsive element
MsUGT98	368	light responsive element
MsUGT98	380	light responsive element
MsUGT98	387	light responsive element
MsUGT98	563	light responsive element
MsUGT98	604	light responsive element
MsUGT98	26	cis-acting element involved in salicylic acid responsiveness
MsUGT98	1964	light responsive element
MsUGT98	991	light responsive element
MsUGT98	1772	light responsive element
MsUGT98	993	cis-acting regulatory element involved in the MeJA-responsiveness
MsUGT98	1174	cis-acting regulatory element involved in the MeJA-responsiveness
MsUGT98	1329	cis-acting regulatory element involved in the MeJA-responsiveness
MsUGT98	1777	light responsive element
MsUGT98	1047	light responsive element
MsUGT98	830	cis-acting regulatory element involved in zein metabolism regulation
MsUGT98	705	light responsive element
MsUGT98	993	cis-acting regulatory element involved in the MeJA-responsiveness
MsUGT98	1174	cis-acting regulatory element involved in the MeJA-responsiveness
MsUGT98	1329	cis-acting regulatory element involved in the MeJA-responsiveness
MsUGT98	991	cis-acting element involved in the abscisic acid responsiveness
MsUGT98	1775	cis-acting element involved in the abscisic acid responsiveness
MsUGT107	470	light responsive element
MsUGT107	554	light responsive element
MsUGT107	1250	light responsive element
MsUGT107	1028	cis-acting element involved in the abscisic acid responsiveness
MsUGT107	641	cis-acting element involved in low-temperature responsiveness
MsUGT107	1027	light responsive element
MsUGT107	1424	cis-acting regulatory element involved in the MeJA-responsiveness
MsUGT107	147	cis-acting element involved in salicylic acid responsiveness
MsUGT107	602	cis-acting element involved in salicylic acid responsiveness
MsUGT107	1202	light responsive element
MsUGT107	501	light responsive element
MsUGT107	1424	cis-acting regulatory element involved in the MeJA-responsiveness
MsUGT107	398	MYB binding site involved in drought-inducibility
MsUGT107	391	gibberellin-responsive element
MsUGT108	1179	light responsive element
MsUGT108	171	MYB binding site involved in drought-inducibility
MsUGT108	1774	MYB binding site involved in drought-inducibility
MsUGT108	1726	gibberellin-responsive element
MsUGT108	879	cis-acting regulatory element involved in the MeJA-responsiveness
MsUGT108	1752	cis-acting regulatory element involved in the MeJA-responsiveness
MsUGT108	546	cis-acting element involved in defense and stress responsiveness
MsUGT108	555	cis-acting element involved in defense and stress responsiveness
MsUGT108	1878	cis-acting element involved in defense and stress responsiveness
MsUGT108	277	light responsive element
MsUGT108	879	cis-acting regulatory element involved in the MeJA-responsiveness
MsUGT108	1752	cis-acting regulatory element involved in the MeJA-responsiveness
MsUGT108	619	light responsive element
MsUGT108	910	light responsive element
MsUGT109	685	light responsive element
MsUGT109	485	cis-acting regulatory element involved in the MeJA-responsiveness
MsUGT109	626	cis-acting regulatory element involved in the MeJA-responsiveness
MsUGT109	1375	light responsive element
MsUGT109	425	light responsive element
MsUGT109	899	light responsive element
MsUGT109	1064	light responsive element
MsUGT109	1146	light responsive element
MsUGT109	1384	light responsive element
MsUGT109	1388	light responsive element
MsUGT109	1542	light responsive element
MsUGT109	1769	light responsive element
MsUGT109	1934	light responsive element
MsUGT109	1601	cis-acting element involved in the abscisic acid responsiveness
MsUGT109	1262	light responsive element
MsUGT109	1288	light responsive element
MsUGT109	1608	light responsive element
MsUGT109	1423	gibberellin-responsive element
MsUGT109	1855	light responsive element
MsUGT109	258	light responsive element
MsUGT109	485	cis-acting regulatory element involved in the MeJA-responsiveness
MsUGT109	626	cis-acting regulatory element involved in the MeJA-responsiveness
MsUGT109	504	MYB binding site involved in light responsiveness
MsUGT110	632	cis-acting regulatory element involved in the MeJA-responsiveness
MsUGT110	56	light responsive element
MsUGT110	128	light responsive element
MsUGT110	193	light responsive element
MsUGT110	204	light responsive element
MsUGT110	213	light responsive element
MsUGT110	839	light responsive element
MsUGT110	1303	light responsive element
MsUGT110	70	light responsive element
MsUGT110	96	light responsive element
MsUGT110	211	light responsive element
MsUGT110	630	light responsive element
MsUGT110	56	cis-acting element involved in the abscisic acid responsiveness
MsUGT110	97	cis-acting element involved in the abscisic acid responsiveness
MsUGT110	126	cis-acting element involved in the abscisic acid responsiveness
MsUGT110	128	cis-acting element involved in the abscisic acid responsiveness
MsUGT110	194	cis-acting element involved in the abscisic acid responsiveness
MsUGT110	205	cis-acting element involved in the abscisic acid responsiveness
MsUGT110	214	cis-acting element involved in the abscisic acid responsiveness
MsUGT110	630	cis-acting element involved in the abscisic acid responsiveness
MsUGT110	389	gibberellin-responsive element
MsUGT110	88	light responsive element
MsUGT110	1002	light responsive element
MsUGT110	652	light responsive element
MsUGT110	176	gibberellin-responsive element
MsUGT110	1423	gibberellin-responsive element
MsUGT110	1904	light responsive element
MsUGT110	319	MYB binding site involved in drought-inducibility
MsUGT110	665	MYB binding site involved in drought-inducibility
MsUGT110	632	cis-acting regulatory element involved in the MeJA-responsiveness
MsUGT111	601	light responsive element
MsUGT111	187	cis-acting element involved in low-temperature responsiveness
MsUGT111	282	cis-acting element involved in low-temperature responsiveness
MsUGT111	1075	cis-acting element involved in low-temperature responsiveness
MsUGT111	602	cis-acting element involved in the abscisic acid responsiveness
MsUGT111	1129	cis-acting regulatory element involved in zein metabolism regulation
MsUGT111	1468	light responsive element
MsUGT111	1612	light responsive element
MsUGT111	264	MYB binding site involved in drought-inducibility
MsUGT111	728	MYB binding site involved in light responsiveness
MsUGT112	341	light responsive element
MsUGT112	927	light responsive element
MsUGT112	1101	cis-acting regulatory element involved in the MeJA-responsiveness
MsUGT112	1800	auxin-responsive element
MsUGT112	495	light responsive element
MsUGT112	607	light responsive element
MsUGT112	778	light responsive element
MsUGT112	1351	light responsive element
MsUGT112	1680	light responsive element
MsUGT112	1741	light responsive element
MsUGT112	1632	gibberellin-responsive element
MsUGT112	341	cis-acting element involved in the abscisic acid responsiveness
MsUGT112	342	cis-acting element involved in the abscisic acid responsiveness
MsUGT112	928	cis-acting element involved in the abscisic acid responsiveness
MsUGT112	339	light responsive element
MsUGT112	341	light responsive element
MsUGT112	451	light responsive element
MsUGT112	925	light responsive element
MsUGT112	111	cis-acting element involved in low-temperature responsiveness
MsUGT112	936	cis-acting element involved in low-temperature responsiveness
MsUGT112	420	light responsive element
MsUGT112	1455	cis-acting element involved in defense and stress responsiveness
MsUGT112	1919	cis-acting element involved in defense and stress responsiveness
MsUGT112	1101	cis-acting regulatory element involved in the MeJA-responsiveness
MsUGT112	1335	light responsive element
MsUGT112	34	MYB binding site involved in drought-inducibility
MsUGT112	1064	gibberellin-responsive element
MsUGT113	86	cis-acting element involved in salicylic acid responsiveness
MsUGT113	620	cis-acting regulatory element involved in the MeJA-responsiveness
MsUGT113	627	light responsive element
MsUGT113	374	light responsive element
MsUGT113	837	light responsive element
MsUGT113	627	cis-acting element involved in the abscisic acid responsiveness
MsUGT113	628	cis-acting element involved in the abscisic acid responsiveness
MsUGT113	821	light responsive element
MsUGT113	627	light responsive element
MsUGT113	1226	light responsive element
MsUGT113	98	gibberellin-responsive element
MsUGT113	753	light responsive element
MsUGT113	1513	auxin-responsive element
MsUGT113	606	light responsive element
MsUGT113	1660	light responsive element
MsUGT113	620	cis-acting regulatory element involved in the MeJA-responsiveness
MsUGT114	206	auxin-responsive element
MsUGT114	1050	light responsive element
MsUGT114	1268	light responsive element
MsUGT114	1561	light responsive element
MsUGT114	1975	light responsive element
MsUGT114	2001	light responsive element
MsUGT114	635	cis-acting element involved in low-temperature responsiveness
MsUGT114	42	light responsive element
MsUGT114	74	light responsive element
MsUGT114	1073	light responsive element
MsUGT114	1388	light responsive element
MsUGT114	1482	light responsive element
MsUGT114	774	gibberellin-responsive element
MsUGT114	460	cis-acting element involved in defense and stress responsiveness
MsUGT114	1971	cis-acting element involved in defense and stress responsiveness
MsUGT114	1391	light responsive element
MsUGT114	1575	light responsive element
MsUGT114	322	gibberellin-responsive element
MsUGT114	1891	light responsive element
MsUGT115	1338	MYB binding site involved in light responsiveness
MsUGT115	191	light responsive element
MsUGT115	552	light responsive element
MsUGT115	564	cis-acting regulatory element involved in the MeJA-responsiveness
MsUGT115	145	light responsive element
MsUGT115	357	cis-acting element involved in defense and stress responsiveness
MsUGT115	1041	cis-acting element involved in defense and stress responsiveness
MsUGT115	25	light responsive element
MsUGT115	1654	light responsive element
MsUGT115	1958	light responsive element
MsUGT115	812	auxin-responsive element
MsUGT115	614	cis-acting element involved in the abscisic acid responsiveness
MsUGT115	664	cis-acting element involved in the abscisic acid responsiveness
MsUGT115	665	cis-acting element involved in the abscisic acid responsiveness
MsUGT115	1627	cis-acting element involved in the abscisic acid responsiveness
MsUGT115	1629	cis-acting element involved in the abscisic acid responsiveness
MsUGT115	1650	cis-acting element involved in the abscisic acid responsiveness
MsUGT115	664	light responsive element
MsUGT115	836	cis-acting element involved in low-temperature responsiveness
MsUGT115	505	light responsive element
MsUGT115	558	light responsive element
MsUGT115	633	light responsive element
MsUGT115	729	light responsive element
MsUGT115	1140	light responsive element
MsUGT115	415	gibberellin-responsive element
MsUGT115	1856	gibberellin-responsive element
MsUGT115	564	cis-acting regulatory element involved in the MeJA-responsiveness
MsUGT115	357	light responsive element
MsUGT115	1045	light responsive element
MsUGT115	1794	light responsive element
MsUGT115	614	light responsive element
MsUGT115	1629	light responsive element
MsUGT115	1650	light responsive element
MsUGT116	158	light responsive element
MsUGT116	824	light responsive element
MsUGT116	1128	cis-acting element involved in the abscisic acid responsiveness
MsUGT116	1270	gibberellin-responsive element
MsUGT116	1374	cis-acting element involved in low-temperature responsiveness
MsUGT116	1128	light responsive element
MsUGT117	344	MYB binding site involved in drought-inducibility
MsUGT117	665	MYB binding site involved in drought-inducibility
MsUGT117	913	MYB binding site involved in drought-inducibility
MsUGT117	1537	light responsive element
MsUGT117	1963	light responsive element
MsUGT117	1249	auxin-responsive element
MsUGT117	1919	light responsive element
MsUGT117	588	light responsive element
MsUGT117	1122	light responsive element
MsUGT117	1635	light responsive element
MsUGT117	1820	light responsive element
MsUGT117	1850	gibberellin-responsive element
MsUGT117	967	light responsive element
MsUGT117	1003	light responsive element
MsUGT117	700	light responsive element
MsUGT117	1320	cis-acting element involved in the abscisic acid responsiveness
MsUGT117	1741	cis-acting element involved in the abscisic acid responsiveness
MsUGT117	59	light responsive element
MsUGT117	1768	light responsive element
MsUGT117	1319	light responsive element
MsUGT117	1740	light responsive element
MsUGT117	546	auxin-responsive element
MsUGT118	133	light responsive element
MsUGT118	1963	light responsive element
MsUGT118	85	light responsive element
MsUGT118	1350	light responsive element
MsUGT118	1796	cis-acting regulatory element involved in the MeJA-responsiveness
MsUGT118	1306	light responsive element
MsUGT118	293	gibberellin-responsive element
MsUGT118	127	light responsive element
MsUGT118	922	light responsive element
MsUGT118	951	light responsive element
MsUGT118	1394	light responsive element
MsUGT118	103	light responsive element
MsUGT118	222	light responsive element
MsUGT118	1796	cis-acting regulatory element involved in the MeJA-responsiveness
MsUGT118	1141	cis-acting element involved in salicylic acid responsiveness
MsUGT118	779	light responsive element
MsUGT118	1706	light responsive element
MsUGT118	236	light responsive element
MsUGT118	103	light responsive element
MsUGT118	222	light responsive element
MsUGT118	380	light responsive element
MsUGT118	391	light responsive element
MsUGT118	392	light responsive element
MsUGT118	103	cis-acting element involved in the abscisic acid responsiveness
MsUGT118	104	cis-acting element involved in the abscisic acid responsiveness
MsUGT118	222	cis-acting element involved in the abscisic acid responsiveness
MsUGT118	223	cis-acting element involved in the abscisic acid responsiveness
MsUGT118	381	cis-acting element involved in the abscisic acid responsiveness
MsUGT119	1583	light responsive element
MsUGT119	1655	light responsive element
MsUGT119	1409	light responsive element
MsUGT119	1103	light responsive element
MsUGT119	1518	gibberellin-responsive element
MsUGT119	1201	cis-acting regulatory element involved in the MeJA-responsiveness
MsUGT119	578	cis-acting element involved in salicylic acid responsiveness
MsUGT119	1201	cis-acting regulatory element involved in the MeJA-responsiveness
MsUGT119	190	light responsive element
MsUGT119	710	cis-acting element involved in the abscisic acid responsiveness
MsUGT119	710	light responsive element
MsUGT119	1917	light responsive element
MsUGT119	1743	light responsive element
MsUGT119	1873	light responsive element
MsUGT119	1242	light responsive element
MsUGT119	1654	light responsive element
MsUGT120	1306	gibberellin-responsive element
MsUGT120	1681	cis-acting regulatory element involved in the MeJA-responsiveness
MsUGT120	1803	cis-acting regulatory element involved in the MeJA-responsiveness
MsUGT120	1841	cis-acting regulatory element involved in the MeJA-responsiveness
MsUGT120	1949	light responsive element
MsUGT120	328	MYB binding site involved in drought-inducibility
MsUGT120	1318	MYB binding site involved in drought-inducibility
MsUGT120	1423	light responsive element
MsUGT120	1279	auxin-responsive element
MsUGT120	1681	cis-acting regulatory element involved in the MeJA-responsiveness
MsUGT120	1803	cis-acting regulatory element involved in the MeJA-responsiveness
MsUGT120	1841	cis-acting regulatory element involved in the MeJA-responsiveness
MsUGT120	273	light responsive element
MsUGT120	492	light responsive element
MsUGT120	86	light responsive element
MsUGT120	90	light responsive element
MsUGT120	124	light responsive element
MsUGT120	756	light responsive element
MsUGT120	1258	light responsive element
MsUGT120	1340	light responsive element
MsUGT120	1400	light responsive element
MsUGT120	1454	light responsive element
MsUGT120	1498	light responsive element
MsUGT120	1839	cis-acting regulatory element involved in zein metabolism regulation
MsUGT120	496	light responsive element
MsUGT120	821	light responsive element
MsUGT120	900	light responsive element
MsUGT120	1347	light responsive element
MsUGT120	1719	light responsive element
MsUGT120	887	light responsive element
MsUGT120	1644	light responsive element
MsUGT120	1842	light responsive element
MsUGT120	1645	cis-acting element involved in the abscisic acid responsiveness
MsUGT120	1843	cis-acting element involved in the abscisic acid responsiveness
MsUGT121	87	cis-acting regulatory element involved in the MeJA-responsiveness
MsUGT121	342	light responsive element
MsUGT121	449	MYB binding site involved in drought-inducibility
MsUGT121	1439	MYB binding site involved in drought-inducibility
MsUGT121	460	gibberellin-responsive element
MsUGT121	269	light responsive element
MsUGT121	313	light responsive element
MsUGT121	367	light responsive element
MsUGT121	427	light responsive element
MsUGT121	509	light responsive element
MsUGT121	1011	light responsive element
MsUGT121	1643	light responsive element
MsUGT121	1677	light responsive element
MsUGT121	1681	light responsive element
MsUGT121	1493	light responsive element
MsUGT121	1273	light responsive element
MsUGT121	123	cis-acting element involved in the abscisic acid responsiveness
MsUGT121	123	light responsive element
MsUGT121	875	light responsive element
MsUGT121	48	light responsive element
MsUGT121	420	light responsive element
MsUGT121	867	light responsive element
MsUGT121	946	light responsive element
MsUGT121	1271	light responsive element
MsUGT121	1988	light responsive element
MsUGT121	1817	light responsive element
MsUGT121	87	cis-acting regulatory element involved in the MeJA-responsiveness
MsUGT121	487	auxin-responsive element
MsUGT121	1796	auxin-responsive element
MsUGT132	1873	MYB binding site involved in drought-inducibility
MsUGT132	576	light responsive element
MsUGT132	742	cis-acting regulatory element involved in the MeJA-responsiveness
MsUGT132	1103	cis-acting regulatory element involved in the MeJA-responsiveness
MsUGT132	1318	cis-acting regulatory element involved in the MeJA-responsiveness
MsUGT132	1975	cis-acting element involved in defense and stress responsiveness
MsUGT132	578	light responsive element
MsUGT132	382	auxin-responsive element
MsUGT132	916	cis-acting element involved in low-temperature responsiveness
MsUGT132	1206	cis-acting element involved in low-temperature responsiveness
MsUGT132	1319	light responsive element
MsUGT132	1497	light responsive element
MsUGT132	1320	cis-acting element involved in the abscisic acid responsiveness
MsUGT132	250	light responsive element
MsUGT132	1692	light responsive element
MsUGT132	1086	light responsive element
MsUGT132	742	cis-acting regulatory element involved in the MeJA-responsiveness
MsUGT132	1103	cis-acting regulatory element involved in the MeJA-responsiveness
MsUGT132	1318	cis-acting regulatory element involved in the MeJA-responsiveness
MsUGT133	242	cis-acting regulatory element involved in the MeJA-responsiveness
MsUGT133	1388	gibberellin-responsive element
MsUGT133	1281	MYB binding site involved in drought-inducibility
MsUGT133	402	light responsive element
MsUGT133	1813	light responsive element
MsUGT133	1933	MYB binding site involved in light responsiveness
MsUGT133	1045	light responsive element
MsUGT133	1636	light responsive element
MsUGT133	203	auxin-responsive element
MsUGT133	1303	auxin-responsive element
MsUGT133	1920	light responsive element
MsUGT133	297	light responsive element
MsUGT133	462	light responsive element
MsUGT133	936	light responsive element
MsUGT133	1309	light responsive element
MsUGT133	1643	light responsive element
MsUGT133	1247	light responsive element
MsUGT133	1901	cis-acting regulatory element involved in zein metabolism regulation
MsUGT133	1581	light responsive element
MsUGT133	1003	light responsive element
MsUGT133	1135	light responsive element
MsUGT133	1159	light responsive element
MsUGT133	1582	cis-acting element involved in the abscisic acid responsiveness
MsUGT133	1475	light responsive element
MsUGT133	1435	cis-acting element involved in salicylic acid responsiveness
MsUGT133	242	cis-acting regulatory element involved in the MeJA-responsiveness
MsUGT135	381	light responsive element
MsUGT135	1035	light responsive element
MsUGT135	1263	light responsive element
MsUGT135	702	light responsive element
MsUGT135	1498	light responsive element
MsUGT135	1636	light responsive element
MsUGT135	1637	light responsive element
MsUGT135	1351	light responsive element
MsUGT135	1289	cis-acting element involved in low-temperature responsiveness
MsUGT135	1067	cis-acting element involved in the abscisic acid responsiveness
MsUGT135	1067	light responsive element
MsUGT135	1670	cis-acting element involved in salicylic acid responsiveness
MsUGT135	1886	MYB binding site involved in light responsiveness
MsUGT135	945	light responsive element
MsUGT135	1082	light responsive element
MsUGT135	1214	light responsive element
MsUGT135	352	light responsive element
MsUGT135	1520	cis-acting element involved in defense and stress responsiveness
MsUGT136	700	light responsive element
MsUGT136	1504	light responsive element
MsUGT136	1935	cis-acting element involved in low-temperature responsiveness
MsUGT136	1757	light responsive element
MsUGT136	1149	light responsive element
MsUGT136	1680	light responsive element
MsUGT136	700	cis-acting element involved in the abscisic acid responsiveness
MsUGT136	701	cis-acting element involved in the abscisic acid responsiveness
MsUGT136	1504	cis-acting element involved in the abscisic acid responsiveness
MsUGT136	240	light responsive element
MsUGT136	817	light responsive element
MsUGT136	969	light responsive element
MsUGT136	1422	light responsive element
MsUGT136	261	cis-acting regulatory element involved in zein metabolism regulation
MsUGT136	1082	cis-acting regulatory element involved in zein metabolism regulation
MsUGT136	414	light responsive element
MsUGT136	434	light responsive element
MsUGT136	1201	light responsive element
MsUGT136	1626	light responsive element
MsUGT136	321	gibberellin-responsive element
MsUGT136	700	light responsive element
MsUGT136	1978	light responsive element
MsUGT136	906	MYB binding site involved in light responsiveness
MsUGT136	930	auxin-responsive element
MsUGT137	903	light responsive element
MsUGT137	907	light responsive element
MsUGT137	527	cis-acting regulatory element involved in zein metabolism regulation
MsUGT137	531	cis-acting element involved in the abscisic acid responsiveness
MsUGT137	1991	cis-acting element involved in the abscisic acid responsiveness
MsUGT137	1992	cis-acting element involved in the abscisic acid responsiveness
MsUGT137	1548	light responsive element
MsUGT137	530	light responsive element
MsUGT137	555	light responsive element
MsUGT137	1991	light responsive element
MsUGT137	217	auxin-responsive element
MsUGT137	1991	light responsive element
MsUGT137	23	light responsive element
MsUGT137	217	cis-acting regulatory element involved in the MeJA-responsiveness
MsUGT137	621	cis-acting regulatory element involved in the MeJA-responsiveness
MsUGT137	1598	light responsive element
MsUGT137	217	cis-acting regulatory element involved in the MeJA-responsiveness
MsUGT137	621	cis-acting regulatory element involved in the MeJA-responsiveness
MsUGT137	1068	light responsive element
MsUGT137	77	gibberellin-responsive element
MsUGT137	231	gibberellin-responsive element
MsUGT137	1582	light responsive element
MsUGT137	1715	auxin-responsive element
MsUGT137	86	light responsive element
MsUGT137	1051	cis-acting element involved in defense and stress responsiveness
MsUGT137	1479	cis-acting element involved in defense and stress responsiveness
MsUGT174	1233	cis-acting element involved in low-temperature responsiveness
MsUGT174	1755	gibberellin-responsive element
MsUGT174	750	auxin-responsive element
MsUGT174	1146	auxin-responsive element
MsUGT174	1701	auxin-responsive element
MsUGT174	1365	cis-acting regulatory element involved in the MeJA-responsiveness
MsUGT174	1437	cis-acting regulatory element involved in the MeJA-responsiveness
MsUGT174	1649	cis-acting regulatory element involved in the MeJA-responsiveness
MsUGT174	787	light responsive element
MsUGT174	1083	light responsive element
MsUGT174	1174	light responsive element
MsUGT174	1365	cis-acting regulatory element involved in the MeJA-responsiveness
MsUGT174	1437	cis-acting regulatory element involved in the MeJA-responsiveness
MsUGT174	1649	cis-acting regulatory element involved in the MeJA-responsiveness
MsUGT176	1151	light responsive element
MsUGT176	44	cis-acting element involved in low-temperature responsiveness
MsUGT176	1250	cis-acting element involved in low-temperature responsiveness
MsUGT176	770	light responsive element
MsUGT176	771	light responsive element
MsUGT176	821	light responsive element
MsUGT176	929	light responsive element
MsUGT176	950	light responsive element
MsUGT176	82	cis-acting regulatory element involved in the MeJA-responsiveness
MsUGT176	755	cis-acting regulatory element involved in zein metabolism regulation
MsUGT176	1103	cis-acting element involved in defense and stress responsiveness
MsUGT176	480	light responsive element
MsUGT176	539	light responsive element
MsUGT176	57	light responsive element
MsUGT176	696	light responsive element
MsUGT176	2000	light responsive element
MsUGT176	1496	cis-acting element involved in salicylic acid responsiveness
MsUGT176	487	light responsive element
MsUGT176	1996	light responsive element
MsUGT176	1997	light responsive element
MsUGT176	487	cis-acting element involved in the abscisic acid responsiveness
MsUGT176	1997	cis-acting element involved in the abscisic acid responsiveness
MsUGT176	82	cis-acting regulatory element involved in the MeJA-responsiveness
MsUGT176	1396	light responsive element
MsUGT177	1664	MYB binding site involved in drought-inducibility
MsUGT177	939	gibberellin-responsive element
MsUGT177	245	cis-acting element involved in defense and stress responsiveness
MsUGT177	693	light responsive element
MsUGT177	500	cis-acting element involved in salicylic acid responsiveness
MsUGT177	1180	cis-acting element involved in salicylic acid responsiveness
MsUGT177	457	light responsive element
MsUGT177	1469	light responsive element
MsUGT177	1576	light responsive element
MsUGT177	693	cis-acting element involved in the abscisic acid responsiveness
MsUGT177	1104	cis-acting element involved in the abscisic acid responsiveness
MsUGT177	763	light responsive element
MsUGT178	1180	cis-acting regulatory element involved in the MeJA-responsiveness
MsUGT178	1019	cis-acting element involved in the abscisic acid responsiveness
MsUGT178	268	light responsive element
MsUGT178	1537	light responsive element
MsUGT178	1747	light responsive element
MsUGT178	886	MYB binding site involved in light responsiveness
MsUGT178	680	light responsive element
MsUGT178	1468	light responsive element
MsUGT178	1243	light responsive element
MsUGT178	1616	light responsive element
MsUGT178	1630	light responsive element
MsUGT178	1829	light responsive element
MsUGT178	1019	light responsive element
MsUGT178	1180	cis-acting regulatory element involved in the MeJA-responsiveness
MsUGT178	1523	MYB binding site involved in drought-inducibility
MsUGT179	767	cis-acting regulatory element involved in zein metabolism regulation
MsUGT179	1763	cis-acting regulatory element involved in zein metabolism regulation
MsUGT179	169	cis-acting element involved in defense and stress responsiveness
MsUGT179	1077	light responsive element
MsUGT179	1335	light responsive element
MsUGT179	1569	light responsive element
MsUGT179	1777	light responsive element
MsUGT179	1778	light responsive element
MsUGT179	770	cis-acting regulatory element involved in the MeJA-responsiveness
MsUGT179	1786	gibberellin-responsive element
MsUGT179	1948	light responsive element
MsUGT179	1328	MYB binding site involved in flavonoid biosynthetic genes regulation
MsUGT179	745	cis-acting element involved in the abscisic acid responsiveness
MsUGT179	768	cis-acting element involved in the abscisic acid responsiveness
MsUGT179	1209	cis-acting element involved in the abscisic acid responsiveness
MsUGT179	1885	cis-acting element involved in the abscisic acid responsiveness
MsUGT179	339	light responsive element
MsUGT179	388	light responsive element
MsUGT179	620	light responsive element
MsUGT179	770	cis-acting regulatory element involved in the MeJA-responsiveness
MsUGT179	1589	cis-acting element involved in salicylic acid responsiveness
MsUGT179	744	light responsive element
MsUGT179	768	light responsive element
MsUGT179	1208	light responsive element
MsUGT179	1885	light responsive element
MsUGT179	514	light responsive element
MsUGT179	1501	light responsive element
MsUGT179	504	light responsive element
MsUGT179	900	light responsive element
MsUGT179	988	light responsive element
MsUGT180	941	cis-acting regulatory element involved in the MeJA-responsiveness
MsUGT180	1231	cis-acting regulatory element involved in the MeJA-responsiveness
MsUGT180	939	cis-acting element involved in the abscisic acid responsiveness
MsUGT180	1008	cis-acting element involved in the abscisic acid responsiveness
MsUGT180	1671	cis-acting element involved in the abscisic acid responsiveness
MsUGT180	939	light responsive element
MsUGT180	1006	light responsive element
MsUGT180	1007	light responsive element
MsUGT180	1502	light responsive element
MsUGT180	419	cis-acting element involved in salicylic acid responsiveness
MsUGT180	1158	cis-acting element involved in salicylic acid responsiveness
MsUGT180	546	MYB binding site involved in light responsiveness
MsUGT180	80	light responsive element
MsUGT180	343	light responsive element
MsUGT180	1369	light responsive element
MsUGT180	1373	light responsive element
MsUGT180	1444	light responsive element
MsUGT180	1453	light responsive element
MsUGT180	1661	light responsive element
MsUGT180	2001	light responsive element
MsUGT180	1105	light responsive element
MsUGT180	941	cis-acting regulatory element involved in the MeJA-responsiveness
MsUGT180	1231	cis-acting regulatory element involved in the MeJA-responsiveness
MsUGT180	491	light responsive element
MsUGT180	1674	cis-acting element involved in defense and stress responsiveness
MsUGT180	843	light responsive element
MsUGT180	1671	light responsive element
MsUGT180	460	light responsive element
MsUGT181	631	light responsive element
MsUGT181	193	light responsive element
MsUGT181	301	light responsive element
MsUGT181	1622	light responsive element
MsUGT181	1295	cis-acting regulatory element involved in the MeJA-responsiveness
MsUGT181	119	light responsive element
MsUGT181	160	light responsive element
MsUGT181	194	light responsive element
MsUGT181	302	light responsive element
MsUGT181	1247	light responsive element
MsUGT181	1678	light responsive element
MsUGT181	612	light responsive element
MsUGT181	1247	light responsive element
MsUGT181	1676	light responsive element
MsUGT181	528	light responsive element
MsUGT181	914	light responsive element
MsUGT181	161	cis-acting element involved in the abscisic acid responsiveness
MsUGT181	194	cis-acting element involved in the abscisic acid responsiveness
MsUGT181	302	cis-acting element involved in the abscisic acid responsiveness
MsUGT181	1247	cis-acting element involved in the abscisic acid responsiveness
MsUGT181	1248	cis-acting element involved in the abscisic acid responsiveness
MsUGT181	1679	cis-acting element involved in the abscisic acid responsiveness
MsUGT181	1295	cis-acting regulatory element involved in the MeJA-responsiveness
MsUGT182	813	MYB binding site involved in drought-inducibility
MsUGT182	178	gibberellin-responsive element
MsUGT182	1442	gibberellin-responsive element
MsUGT182	830	cis-acting element involved in low-temperature responsiveness
MsUGT182	1357	cis-acting regulatory element involved in the MeJA-responsiveness
MsUGT182	970	light responsive element
MsUGT182	1113	cis-acting element involved in defense and stress responsiveness
MsUGT182	636	auxin-responsive element
MsUGT182	84	light responsive element
MsUGT182	525	light responsive element
MsUGT182	1053	light responsive element
MsUGT182	1866	light responsive element
MsUGT182	786	light responsive element
MsUGT182	1357	cis-acting regulatory element involved in the MeJA-responsiveness
MsUGT182	1389	light responsive element
MsUGT183	29	cis-acting regulatory element involved in the MeJA-responsiveness
MsUGT183	318	cis-acting regulatory element involved in the MeJA-responsiveness
MsUGT183	1336	cis-acting regulatory element involved in the MeJA-responsiveness
MsUGT183	252	light responsive element
MsUGT183	379	light responsive element
MsUGT183	330	light responsive element
MsUGT183	228	light responsive element
MsUGT183	302	light responsive element
MsUGT183	852	light responsive element
MsUGT183	883	light responsive element
MsUGT183	1633	light responsive element
MsUGT183	1661	light responsive element
MsUGT183	1397	light responsive element
MsUGT183	769	light responsive element
MsUGT183	1249	cis-acting element involved in defense and stress responsiveness
MsUGT183	1866	cis-acting element involved in defense and stress responsiveness
MsUGT183	29	cis-acting regulatory element involved in the MeJA-responsiveness
MsUGT183	318	cis-acting regulatory element involved in the MeJA-responsiveness
MsUGT183	1336	cis-acting regulatory element involved in the MeJA-responsiveness
MsUGT183	1847	light responsive element
MsUGT183	1849	light responsive element
MsUGT183	516	light responsive element
MsUGT184	542	cis-acting regulatory element involved in the MeJA-responsiveness
MsUGT184	684	cis-acting regulatory element involved in the MeJA-responsiveness
MsUGT184	75	light responsive element
MsUGT184	76	light responsive element
MsUGT184	1727	light responsive element
MsUGT184	629	light responsive element
MsUGT184	1488	gibberellin-responsive element
MsUGT184	180	light responsive element
MsUGT184	542	cis-acting regulatory element involved in the MeJA-responsiveness
MsUGT184	684	cis-acting regulatory element involved in the MeJA-responsiveness
MsUGT184	645	light responsive element
MsUGT184	1333	light responsive element
MsUGT184	1793	light responsive element
MsUGT184	630	cis-acting element involved in the abscisic acid responsiveness
MsUGT184	1179	light responsive element
MsUGT184	1994	light responsive element
MsUGT184	627	light responsive element
MsUGT184	485	light responsive element
MsUGT184	602	light responsive element
MsUGT184	1013	light responsive element
MsUGT184	1981	light responsive element
MsUGT205	818	light responsive element
MsUGT205	135	light responsive element
MsUGT205	1914	cis-acting element involved in defense and stress responsiveness
MsUGT205	1049	cis-acting regulatory element involved in the MeJA-responsiveness
MsUGT205	1049	cis-acting regulatory element involved in the MeJA-responsiveness
MsUGT205	1447	auxin-responsive element
MsUGT205	835	cis-acting element involved in low-temperature responsiveness
MsUGT205	1918	light responsive element
MsUGT205	245	light responsive element
MsUGT205	1019	light responsive element
MsUGT205	417	light responsive element
MsUGT205	983	light responsive element
MsUGT205	1028	light responsive element
MsUGT205	1489	light responsive element
MsUGT205	1535	light responsive element
MsUGT205	699	gibberellin-responsive element
MsUGT205	1536	cis-acting element involved in the abscisic acid responsiveness
MsUGT205	1613	light responsive element
MsUGT205	1614	light responsive element
MsUGT205	1729	light responsive element
MsUGT205	1800	light responsive element
MsUGT205	1650	MYB binding site involved in drought-inducibility
MsUGT216	604	light responsive element
MsUGT216	861	light responsive element
MsUGT216	1418	light responsive element
MsUGT216	885	MYB binding site involved in light responsiveness
MsUGT216	843	cis-acting regulatory element involved in zein metabolism regulation
MsUGT216	1937	cis-acting regulatory element involved in zein metabolism regulation
MsUGT216	1311	light responsive element
MsUGT216	1767	light responsive element
MsUGT216	236	auxin-responsive element
MsUGT216	239	cis-acting regulatory element involved in the MeJA-responsiveness
MsUGT216	1767	light responsive element
MsUGT216	239	cis-acting regulatory element involved in the MeJA-responsiveness
MsUGT216	1767	cis-acting element involved in the abscisic acid responsiveness
MsUGT216	1768	cis-acting element involved in the abscisic acid responsiveness
MsUGT216	1479	MYB binding site involved in drought-inducibility
MsUGT233	44	cis-acting element involved in the abscisic acid responsiveness
MsUGT233	915	cis-acting element involved in the abscisic acid responsiveness
MsUGT233	917	cis-acting element involved in the abscisic acid responsiveness
MsUGT233	918	cis-acting element involved in the abscisic acid responsiveness
MsUGT233	941	cis-acting element involved in the abscisic acid responsiveness
MsUGT233	1900	cis-acting element involved in the abscisic acid responsiveness
MsUGT233	1168	light responsive element
MsUGT233	1312	cis-acting element involved in low-temperature responsiveness
MsUGT233	221	cis-acting regulatory element involved in the MeJA-responsiveness
MsUGT233	943	cis-acting regulatory element involved in the MeJA-responsiveness
MsUGT233	1296	cis-acting regulatory element involved in the MeJA-responsiveness
MsUGT233	859	light responsive element
MsUGT233	940	cis-acting regulatory element involved in zein metabolism regulation
MsUGT233	44	light responsive element
MsUGT233	917	light responsive element
MsUGT233	221	cis-acting regulatory element involved in the MeJA-responsiveness
MsUGT233	943	cis-acting regulatory element involved in the MeJA-responsiveness
MsUGT233	1296	cis-acting regulatory element involved in the MeJA-responsiveness
MsUGT233	914	light responsive element
MsUGT233	916	light responsive element
MsUGT233	917	light responsive element
MsUGT233	941	light responsive element
MsUGT233	1900	light responsive element
MsUGT233	1112	light responsive element
MsUGT233	1656	light responsive element
MsUGT233	1573	light responsive element
MsUGT233	1105	light responsive element
MsUGT233	76	MYB binding site involved in light responsiveness
MsUGT234	1915	light responsive element
MsUGT234	1503	light responsive element
MsUGT234	662	cis-acting element involved in defense and stress responsiveness
MsUGT234	1875	cis-acting element involved in defense and stress responsiveness
MsUGT234	554	light responsive element
MsUGT234	168	light responsive element
MsUGT234	1380	light responsive element
MsUGT234	1395	light responsive element
MsUGT234	523	light responsive element
MsUGT235	343	cis-acting regulatory element involved in the MeJA-responsiveness
MsUGT235	1492	cis-acting regulatory element involved in the MeJA-responsiveness
MsUGT235	1527	cis-acting regulatory element involved in the MeJA-responsiveness
MsUGT235	425	light responsive element
MsUGT235	663	cis-acting element involved in salicylic acid responsiveness
MsUGT235	920	light responsive element
MsUGT235	223	MYB binding site involved in drought-inducibility
MsUGT235	1567	light responsive element
MsUGT235	1181	light responsive element
MsUGT235	1110	cis-acting element involved in salicylic acid responsiveness
MsUGT235	343	cis-acting regulatory element involved in the MeJA-responsiveness
MsUGT235	1492	cis-acting regulatory element involved in the MeJA-responsiveness
MsUGT235	1527	cis-acting regulatory element involved in the MeJA-responsiveness
MsUGT235	1629	light responsive element
MsUGT236	1812	cis-acting element involved in the abscisic acid responsiveness
MsUGT236	923	light responsive element
MsUGT236	1031	MYB binding site involved in drought-inducibility
MsUGT236	110	cis-acting element involved in salicylic acid responsiveness
MsUGT236	708	gibberellin-responsive element
MsUGT236	1126	auxin-responsive element
MsUGT236	1637	auxin-responsive element
MsUGT236	740	MYB binding site involved in flavonoid biosynthetic genes regulation
MsUGT236	1721	light responsive element
MsUGT236	1811	light responsive element
MsUGT236	815	cis-acting element involved in defense and stress responsiveness
MsUGT236	937	gibberellin-responsive element
MsUGT236	1921	gibberellin-responsive element
MsUGT236	819	light responsive element
