# Supplementary material for: Genome-wide identification, characterization, and expression analysis of UDP-glycosyltransferase genes associated with secondary metabolism in alfalfa (Medicago sativa L.)
Source: Front Plant Sci. 2022 Sep 30;13:1001206. doi: 10.3389/fpls.2022.1001206 (PMC9568668; doi:10.3389/fpls.2022.1001206)
Supplement: Supplementary file 6 [file Table_6.XLSX]

## Sheet: M.sativa and M.truncatula
Supplementary Table 6: The collinearity relationships of the MsUGT genes in four species
Medicago savita and Medicago truncula	Chr 1	Chr 2	Chr 3	Chr 4	Chr 5	Chr 6	Chr 7	Chr 8
	MsUGT1==Medtr1g029540.1.JCVIMt4.0v1	MsUGT28==Medtr2g083380.1.JCVIMt4.0v1	MsUGT33==Medtr3g008010.1.JCVIMt4.0v1	MsUGT53==Medtr4g059370.1.JCVIMt4.0v1	MsUGT72==Medtr5g019580.2.JCVIMt4.0v1	MsUGT107==Medtr6g013440.1.JCVIMt4.0v1	MsUGT176==Medtr7g080900.1.JCVIMt4.0v1	MsUGT205==Medtr8g059425.1.JCVIMt4.0v1
	MsUGT3==Medtr1g053065.1.JCVIMt4.0v1		MsUGT40==Medtr3g031450.1.JCVIMt4.0v1	MsUGT54==Medtr4g064987.1.JCVIMt4.0v1	MsUGT74==Medtr5g023050.1.JCVIMt4.0v1	MsUGT107==Medtr6g014170.1.JCVIMt4.0v1	MsUGT180==Medtr7g102450.1.JCVIMt4.0v1	MsUGT216==Medtr8g074550.1.JCVIMt4.0v1
	MsUGT4==Medtr1g062380.1.JCVIMt4.0v1		MsUGT43==Medtr3g069690.1.JCVIMt4.0v1	MsUGT56==Medtr4g079250.1.JCVIMt4.0v1	MsUGT80==Medtr5g035560.1.JCVIMt4.0v1	MsUGT108==Medtr6g013900.1.JCVIMt4.0v1	MsUGT181==Medtr7g102460.1.JCVIMt4.0v1	MsUGT233==Medtr4g128690.1.JCVIMt4.0v1
	MsUGT4==Medtr7g102460.1.JCVIMt4.0v1		MsUGT45==Medtr3g479470.1.JCVIMt4.0v1	MsUGT57==Medtr2g014900.1.JCVIMt4.0v1	MsUGT86==Medtr5g045960.1.JCVIMt4.0v1	MsUGT108==Medtr6g013450.1.JCVIMt4.0v1	MsUGT183==Medtr1g062380.1.JCVIMt4.0v1
			MsUGT51==Medtr3g084520.1.JCVIMt4.0v1	MsUGT63==Medtr4g094220.1.JCVIMt4.0v1	MsUGT88==Medtr5g064240.1.JCVIMt4.0v1	MsUGT109==Medtr6g013960.1.JCVIMt4.0v1	MsUGT184==Medtr7g102560.1.JCVIMt4.0v1
			MsUGT51==Medtr8g083290.1.JCVIMt4.0v1	MsUGT64==Medtr3g084520.1.JCVIMt4.0v1	MsUGT90==Medtr5g464760.1.JCVIMt4.0v1	MsUGT109==Medtr6g014187.1.JCVIMt4.0v1
				MsUGT64==Medtr8g083290.1.JCVIMt4.0v1	MsUGT93==Medtr5g064240.1.JCVIMt4.0v1	MsUGT110==Medtr6g013990.1.JCVIMt4.0v1
				MsUGT66==Medtr8g088560.1.JCVIMt4.0v1	MsUGT94==Medtr5g072810.1.JCVIMt4.0v1	MsUGT111==Medtr6g014020.1.JCVIMt4.0v1
				MsUGT67==Medtr8g090095.1.JCVIMt4.0v1	MsUGT96==Medtr5g072850.1.JCVIMt4.0v1	MsUGT113==Medtr6g014040.1.JCVIMt4.0v1
				MsUGT68==Medtr8g090095.1.JCVIMt4.0v1	MsUGT97==Medtr5g072860.1.JCVIMt4.0v1	MsUGT113==Medtr6g014200.1.JCVIMt4.0v1
						MsUGT114==Medtr6g013960.1.JCVIMt4.0v1
						MsUGT115==Medtr6g014150.1.JCVIMt4.0v1
						MsUGT117==Medtr6g014220.1.JCVIMt4.0v1
						MsUGT117==Medtr6g014170.1.JCVIMt4.0v1
						MsUGT119==Medtr6g014300.1.JCVIMt4.0v1
						MsUGT121==Medtr6g014310.1.JCVIMt4.0v1

## Sheet: M.sativa and Glycine max
Medicago sativa and Glycine max	Chr 1	Chr 2	Chr 3	Chr 4	Chr 5	Chr 6	Chr 7	Chr 8
	MsUGT3==transcript:KRH72026	MsUGT28==transcript:KRH25831	MsUGT40==transcript:KRH30169	MsUGT54==transcript:KRH29725	MsUGT72==transcript:KRH76863		MsUGT178==transcript:KRH00992	MsUGT233==transcript:KRH18985
	MsUGT4==transcript:KRH32591		MsUGT40==transcript:KRH17101	MsUGT54==transcript:KRH24721	MsUGT72==transcript:KRH28617		MsUGT178==transcript:KRH40228	MsUGT233==transcript:KRH02903
	MsUGT4==transcript:KRG96064		MsUGT40==transcript:KRH72746	MsUGT56==transcript:KRH25679	MsUGT74==transcript:KRH76589		MsUGT180==transcript:KRG96064
			MsUGT43==transcript:KRH31068	MsUGT56==transcript:KRH55845	MsUGT74==transcript:KRH28860		MsUGT180==transcript:KRH67780
			MsUGT45==transcript:RCW19063	MsUGT64==transcript:KRG97360	MsUGT80==transcript:KRH74679		MsUGT181==transcript:KRH67783
			MsUGT51==transcript:KRG97360	MsUGT64==transcript:KRH58827	MsUGT80==transcript:KRH69473		MsUGT183==transcript:KRH32591
			MsUGT51==transcript:KRH58827	MsUGT64==transcript:KRH42734	MsUGT88==transcript:KRH16751		MsUGT184==transcript:KRG96070
			MsUGT51==transcript:KRH42734	MsUGT66==transcript:KRH43018	MsUGT90==transcript:KRH18927		MsUGT184==transcript:KRH67784
					MsUGT93==transcript:KRH18927
					MsUGT93==transcript:KRH16751
					MsUGT93==transcript:KRH53043
					MsUGT94==transcript:KRH17100
					MsUGT94==transcript:KRH72746
					MsUGT98==transcript:KRH17107
					MsUGT98==transcript:KRH72748

## Sheet: M. sativa and Arabidopsis 
Medicago sativa and Arabidopsis thaliana	Chr 1	Chr 2	Chr 3	Chr 4	Chr 5	Chr 6	Chr 7	Chr 8
	MsUGT4==transcript:AT2G36750.1		MsUGT40==transcript:AT2G30140.1	MsUGT64==transcript:AT4G14090.1	MsUGT72==transcript:AT2G18570.1		MsUGT181==transcript:AT2G36790.1
			MsUGT43==transcript:AT3G55700.1		MsUGT72==transcript:AT4G36770.1		MsUGT184==transcript:AT3G53150.1
			MsUGT44==transcript:AT5G05890.1		MsUGT72==transcript:AT5G66690.1
			MsUGT51==transcript:AT4G14090.1		MsUGT74==transcript:AT4G35790.1
					MsUGT80==transcript:AT1G24100.1
					MsUGT90==transcript:AT1G22340.1
					MsUGT94==transcript:AT2G30140.1
					MsUGT98==transcript:AT1G07010.3

## Sheet: M.sativa and Oryza sativa
Medicago sativa and Oryza sativa	Chr 1	Chr 2	Chr 3	Chr 4	Chr 5	Chr 6	Chr 7	Chr 8
				MsUGT63==transcript:Os02t0755500-01	MsUGT74==transcript:Os09t0543100-02
