# Supplementary material for: Genome-wide identification, characterization, and expression analysis of UDP-glycosyltransferase genes associated with secondary metabolism in alfalfa (Medicago sativa L.)
Source: Front Plant Sci. 2022 Sep 30;13:1001206. doi: 10.3389/fpls.2022.1001206 (PMC9568668; doi:10.3389/fpls.2022.1001206)
Supplement: Supplementary file 7 [file Table_7.XLSX]

## Sheet: Sheet1
Supplementary Table 7:Transcriptional expression levels of 10 MsUGT genes in seven different tissues
Gene name	Phylogenetic group	NL	ML	FL	US	MS	BS	Root
MsUGT28	Group A	43.52±3.86	36.86±7.82	42.20±5.97	25.72±2.58	24.59±5.26	5.63±0.47	1.00±0.09
MsUGT86	Group D	24.59±2.07	12.27±1.02	48.53±2.02	8.82±0.46	7.53±0.60	1.00±0.04	273.23±9.94
MsUGT72	Group E	12.49±2.59	1.01±0.13	53.79±7.61	2.50±0.06	3.25±0.12	6.18±0.52	250.60±34.66
MsUGT233	Group F	2.38±0.09	1.00±0.09	63.86±9.27	9.52±0.53	20.48±4.52	72.90±3.49	1.74±0.16
MsUGT88	Group G	31.52±1.10	92.35±8.99	56.68±1.26	71.83±7.50	117.33±0.81	48.44±1.01	1.00±0.01
MsUGT54	Group H	5.64±1.02	4.80±0.68	27.03±2.22	2.66±0.15	3.36±0.09	1.00±0.04	2.01±0.12
MsUGT94	Group J	3.55±0.37	1.00±0.03	12.02±0.33	2.27±0.26	3.46±0.23	1.91±0.02	21.58±1.36
MsUGT80	Group L	14.76±2.23	2.68±0.22	1.00±0.05	18.86±0.76	13.03±0.24	7.24±0.54	4.71±0.96
MsUGT67	Group O	3.58±0.31	1.96±0.06	10.52±1.35	1.78±0.23	2.89±0.25	1.00±0.04	30.89±2.26
MsUGT79	Group P	86.02±12.59	45.05±3.86	61.30±3.03	31.71±3.72	27.74±0.87	17.21±1.02	1.00±0.04
